# Supplementary material for: Bridging the gap: exploring the causal relationship between metformin and tumors
Source: Front Genet. 2024 Jun 19;15:1397390. doi: 10.3389/fgene.2024.1397390 (PMC11220117; doi:10.3389/fgene.2024.1397390)
Supplement: Supplementary file 2 [file DataSheet4.CSV]

Supplementary Table 3. Heterogeneity test of metformin against 13 tumor associated phenotypes in training cohort.
id.exposure	id.outcome	outcome	exposure	method	Q	Q_df	Q_pval
ukb-a-159	finngen_R10_C3_ASTROCYTOMA_EXALLC	Brain astrocytoma (controls excluding all cancers) || id:finngen_R10_C3_ASTROCYTOMA_EXALLC	Treatment/medication code: metformin || id:ukb-a-159	MR Egger	19.77747076	22	0.596957183
ukb-a-159	finngen_R10_C3_ASTROCYTOMA_EXALLC	Brain astrocytoma (controls excluding all cancers) || id:finngen_R10_C3_ASTROCYTOMA_EXALLC	Treatment/medication code: metformin || id:ukb-a-159	Inverse variance weighted	22.18935335	23	0.508846372
ukb-a-159	finngen_R10_C3_BREAST_ERPLUS_EXALLC	Malignant neoplasm of breast, HER-positive (controls excluding all cancers) || id:finngen_R10_C3_BREAST_ERPLUS_EXALLC	Treatment/medication code: metformin || id:ukb-a-159	MR Egger	25.18581903	21	0.239205839
ukb-a-159	finngen_R10_C3_BREAST_ERPLUS_EXALLC	Malignant neoplasm of breast, HER-positive (controls excluding all cancers) || id:finngen_R10_C3_BREAST_ERPLUS_EXALLC	Treatment/medication code: metformin || id:ukb-a-159	Inverse variance weighted	28.41636766	22	0.162289598
ukb-a-159	finngen_R10_C3_BREAST_EXALLC	Malignant neoplasm of breast (controls excluding all cancers) || id:finngen_R10_C3_BREAST_EXALLC	Treatment/medication code: metformin || id:ukb-a-159	MR Egger	27.0259331	20	0.134535962
ukb-a-159	finngen_R10_C3_BREAST_EXALLC	Malignant neoplasm of breast (controls excluding all cancers) || id:finngen_R10_C3_BREAST_EXALLC	Treatment/medication code: metformin || id:ukb-a-159	Inverse variance weighted	27.10591549	21	0.167374815
ukb-a-159	finngen_R10_C3_BRONCHUS_LUNG_EXALLC	Malignant neoplasm of bronchus and lung (controls excluding all cancers) || id:finngen_R10_C3_BRONCHUS_LUNG_EXALLC	Treatment/medication code: metformin || id:ukb-a-159	MR Egger	30.11115303	21	0.089777064
ukb-a-159	finngen_R10_C3_BRONCHUS_LUNG_EXALLC	Malignant neoplasm of bronchus and lung (controls excluding all cancers) || id:finngen_R10_C3_BRONCHUS_LUNG_EXALLC	Treatment/medication code: metformin || id:ukb-a-159	Inverse variance weighted	30.18780071	22	0.113970831
ukb-a-159	finngen_R10_C3_COLON_ADENO_EXALLC	Colon adenocarcinoma (controls excluding all cancers) || id:finngen_R10_C3_COLON_ADENO_EXALLC	Treatment/medication code: metformin || id:ukb-a-159	MR Egger	23.30985345	22	0.384413726
ukb-a-159	finngen_R10_C3_COLON_ADENO_EXALLC	Colon adenocarcinoma (controls excluding all cancers) || id:finngen_R10_C3_COLON_ADENO_EXALLC	Treatment/medication code: metformin || id:ukb-a-159	Inverse variance weighted	25.40537916	23	0.329728329
ukb-a-159	finngen_R10_C3_COLON_EXALLC	Malignant neoplasm of colon (controls excluding all cancers) || id:finngen_R10_C3_COLON_EXALLC	Treatment/medication code: metformin || id:ukb-a-159	MR Egger	31.52221746	22	0.085914402
ukb-a-159	finngen_R10_C3_COLON_EXALLC	Malignant neoplasm of colon (controls excluding all cancers) || id:finngen_R10_C3_COLON_EXALLC	Treatment/medication code: metformin || id:ukb-a-159	Inverse variance weighted	32.92610237	23	0.082362944
ukb-a-159	finngen_R10_C3_COLORECTAL_ADENO_EXALLC	Colorectal adenocarcinoma (controls excluding all cancers) || id:finngen_R10_C3_COLORECTAL_ADENO_EXALLC	Treatment/medication code: metformin || id:ukb-a-159	MR Egger	21.27655149	22	0.503707512
ukb-a-159	finngen_R10_C3_COLORECTAL_ADENO_EXALLC	Colorectal adenocarcinoma (controls excluding all cancers) || id:finngen_R10_C3_COLORECTAL_ADENO_EXALLC	Treatment/medication code: metformin || id:ukb-a-159	Inverse variance weighted	22.62263985	23	0.48297848
ukb-a-159	finngen_R10_C3_COLORECTAL_EXALLC	Colorectal cancer (controls excluding all cancers) || id:finngen_R10_C3_COLORECTAL_EXALLC	Treatment/medication code: metformin || id:ukb-a-159	MR Egger	31.53677227	22	0.085643669
ukb-a-159	finngen_R10_C3_COLORECTAL_EXALLC	Colorectal cancer (controls excluding all cancers) || id:finngen_R10_C3_COLORECTAL_EXALLC	Treatment/medication code: metformin || id:ukb-a-159	Inverse variance weighted	32.43827669	23	0.091366389
ukb-a-159	finngen_R10_C3_LUNG_NONSMALL_EXALLC	Non-small cell lung cancer (controls excluding all cancers) || id:finngen_R10_C3_LUNG_NONSMALL_EXALLC	Treatment/medication code: metformin || id:ukb-a-159	MR Egger	32.88377655	22	0.063527521
ukb-a-159	finngen_R10_C3_LUNG_NONSMALL_EXALLC	Non-small cell lung cancer (controls excluding all cancers) || id:finngen_R10_C3_LUNG_NONSMALL_EXALLC	Treatment/medication code: metformin || id:ukb-a-159	Inverse variance weighted	34.60111576	23	0.056951551
ukb-a-159	finngen_R10_C3_MENINGIOMA_EXALLC	Brain meningioma (controls excluding all cancers) || id:finngen_R10_C3_MENINGIOMA_EXALLC	Treatment/medication code: metformin || id:ukb-a-159	MR Egger	22.08649557	22	0.454736134
ukb-a-159	finngen_R10_C3_MENINGIOMA_EXALLC	Brain meningioma (controls excluding all cancers) || id:finngen_R10_C3_MENINGIOMA_EXALLC	Treatment/medication code: metformin || id:ukb-a-159	Inverse variance weighted	22.2305387	23	0.506372988
ukb-a-159	finngen_R10_C3_ORALCAVITY_EXALLC	Malignant neoplasm of oral cavity (controls excluding all cancers) || id:finngen_R10_C3_ORALCAVITY_EXALLC	Treatment/medication code: metformin || id:ukb-a-159	MR Egger	15.52967176	22	0.838523017
ukb-a-159	finngen_R10_C3_ORALCAVITY_EXALLC	Malignant neoplasm of oral cavity (controls excluding all cancers) || id:finngen_R10_C3_ORALCAVITY_EXALLC	Treatment/medication code: metformin || id:ukb-a-159	Inverse variance weighted	15.52967381	23	0.874651601
ukb-a-159	finngen_R10_C3_TONSIL_BASETONGUE	Malignant cancer of tonsil and base of tongue || id:finngen_R10_C3_TONSIL_BASETONGUE	Treatment/medication code: metformin || id:ukb-a-159	MR Egger	24.13458093	22	0.340214646
ukb-a-159	finngen_R10_C3_TONSIL_BASETONGUE	Malignant cancer of tonsil and base of tongue || id:finngen_R10_C3_TONSIL_BASETONGUE	Treatment/medication code: metformin || id:ukb-a-159	Inverse variance weighted	24.45650798	23	0.378902069
ukb-a-159	finngen_R10_CD2_INSITU_VULVA_EXALLC	Carcinoma in situ of vulva (controls excluding all cancers) || id:finngen_R10_CD2_INSITU_VULVA_EXALLC	Treatment/medication code: metformin || id:ukb-a-159	MR Egger	16.63534636	22	0.783153164
ukb-a-159	finngen_R10_CD2_INSITU_VULVA_EXALLC	Carcinoma in situ of vulva (controls excluding all cancers) || id:finngen_R10_CD2_INSITU_VULVA_EXALLC	Treatment/medication code: metformin || id:ukb-a-159	Inverse variance weighted	18.05138223	23	0.754696292
