# Supplementary material for: Bridging the gap: exploring the causal relationship between metformin and tumors
Source: Front Genet. 2024 Jun 19;15:1397390. doi: 10.3389/fgene.2024.1397390 (PMC11220117; doi:10.3389/fgene.2024.1397390)
Supplement: Supplementary file 4 [file DataSheet3.CSV]

Supplementary Table 2. All MR results of metformin against 13 tumor associated phenotypes in training cohort.
id.exposure	id.outcome	outcome	exposure	method	nsnp	or	or_lci95	or_uci95	pval
ukb-a-159	finngen_R10_C3_ASTROCYTOMA_EXALLC	Brain astrocytoma (controls excluding all cancers) || id:finngen_R10_C3_ASTROCYTOMA_EXALLC	Treatment/medication code: metformin || id:ukb-a-159	Inverse variance weighted	24	8.57E-11	2.17E-19	0.033783781	0.02170576
ukb-a-159	finngen_R10_C3_ASTROCYTOMA_EXALLC	Brain astrocytoma (controls excluding all cancers) || id:finngen_R10_C3_ASTROCYTOMA_EXALLC	Treatment/medication code: metformin || id:ukb-a-159	Weighted median	24	6.96E-14	6.40E-27	0.757203045	0.047910636
ukb-a-159	finngen_R10_C3_ASTROCYTOMA_EXALLC	Brain astrocytoma (controls excluding all cancers) || id:finngen_R10_C3_ASTROCYTOMA_EXALLC	Treatment/medication code: metformin || id:ukb-a-159	MR Egger	24	8.36E-26	1.32E-46	5.31E-05	0.027399126
ukb-a-159	finngen_R10_C3_ASTROCYTOMA_EXALLC	Brain astrocytoma (controls excluding all cancers) || id:finngen_R10_C3_ASTROCYTOMA_EXALLC	Treatment/medication code: metformin || id:ukb-a-159	Weighted mode	24	4.72E-13	6.54E-29	3410.105302	0.141297387
ukb-a-159	finngen_R10_C3_BREAST_ERPLUS_EXALLC	Malignant neoplasm of breast, HER-positive (controls excluding all cancers) || id:finngen_R10_C3_BREAST_ERPLUS_EXALLC	Treatment/medication code: metformin || id:ukb-a-159	Inverse variance weighted	23	0.053523029	0.005565112	0.5147632	0.011245193
ukb-a-159	finngen_R10_C3_BREAST_ERPLUS_EXALLC	Malignant neoplasm of breast, HER-positive (controls excluding all cancers) || id:finngen_R10_C3_BREAST_ERPLUS_EXALLC	Treatment/medication code: metformin || id:ukb-a-159	Weighted median	23	0.315744676	0.016215882	6.147966717	0.446623986
ukb-a-159	finngen_R10_C3_BREAST_ERPLUS_EXALLC	Malignant neoplasm of breast, HER-positive (controls excluding all cancers) || id:finngen_R10_C3_BREAST_ERPLUS_EXALLC	Treatment/medication code: metformin || id:ukb-a-159	MR Egger	23	2.526886506	0.015499827	411.9501024	0.72489042
ukb-a-159	finngen_R10_C3_BREAST_ERPLUS_EXALLC	Malignant neoplasm of breast, HER-positive (controls excluding all cancers) || id:finngen_R10_C3_BREAST_ERPLUS_EXALLC	Treatment/medication code: metformin || id:ukb-a-159	Weighted mode	23	1.589123713	0.046490879	54.31848681	0.799524817
ukb-a-159	finngen_R10_C3_BREAST_EXALLC	Malignant neoplasm of breast (controls excluding all cancers) || id:finngen_R10_C3_BREAST_EXALLC	Treatment/medication code: metformin || id:ukb-a-159	Inverse variance weighted	22	0.022982907	0.00310557	0.170086012	0.000220169
ukb-a-159	finngen_R10_C3_BREAST_EXALLC	Malignant neoplasm of breast (controls excluding all cancers) || id:finngen_R10_C3_BREAST_EXALLC	Treatment/medication code: metformin || id:ukb-a-159	MR Egger	22	0.048656579	8.25E-05	28.70722797	0.364133982
ukb-a-159	finngen_R10_C3_BREAST_EXALLC	Malignant neoplasm of breast (controls excluding all cancers) || id:finngen_R10_C3_BREAST_EXALLC	Treatment/medication code: metformin || id:ukb-a-159	Weighted median	22	0.055881324	0.003409179	0.915974988	0.043227251
ukb-a-159	finngen_R10_C3_BREAST_EXALLC	Malignant neoplasm of breast (controls excluding all cancers) || id:finngen_R10_C3_BREAST_EXALLC	Treatment/medication code: metformin || id:ukb-a-159	Weighted mode	22	0.25674472	0.002161188	30.50074581	0.582863403
ukb-a-159	finngen_R10_C3_BRONCHUS_LUNG_EXALLC	Malignant neoplasm of bronchus and lung (controls excluding all cancers) || id:finngen_R10_C3_BRONCHUS_LUNG_EXALLC	Treatment/medication code: metformin || id:ukb-a-159	Inverse variance weighted	23	0.011301484	0.000636243	0.200746545	0.002259067
ukb-a-159	finngen_R10_C3_BRONCHUS_LUNG_EXALLC	Malignant neoplasm of bronchus and lung (controls excluding all cancers) || id:finngen_R10_C3_BRONCHUS_LUNG_EXALLC	Treatment/medication code: metformin || id:ukb-a-159	MR Egger	23	0.005348199	4.92E-06	5.813992005	0.157325454
ukb-a-159	finngen_R10_C3_BRONCHUS_LUNG_EXALLC	Malignant neoplasm of bronchus and lung (controls excluding all cancers) || id:finngen_R10_C3_BRONCHUS_LUNG_EXALLC	Treatment/medication code: metformin || id:ukb-a-159	Weighted median	23	0.005018174	0.000116912	0.215392538	0.005772339
ukb-a-159	finngen_R10_C3_BRONCHUS_LUNG_EXALLC	Malignant neoplasm of bronchus and lung (controls excluding all cancers) || id:finngen_R10_C3_BRONCHUS_LUNG_EXALLC	Treatment/medication code: metformin || id:ukb-a-159	Weighted mode	23	0.007279521	8.55E-05	0.620031131	0.041014009
ukb-a-159	finngen_R10_C3_COLON_ADENO_EXALLC	Colon adenocarcinoma (controls excluding all cancers) || id:finngen_R10_C3_COLON_ADENO_EXALLC	Treatment/medication code: metformin || id:ukb-a-159	Inverse variance weighted	24	0.006594323	0.000195051	0.222942302	0.005181482
ukb-a-159	finngen_R10_C3_COLON_ADENO_EXALLC	Colon adenocarcinoma (controls excluding all cancers) || id:finngen_R10_C3_COLON_ADENO_EXALLC	Treatment/medication code: metformin || id:ukb-a-159	Weighted median	24	0.005430451	2.72E-05	1.083227941	0.053555914
ukb-a-159	finngen_R10_C3_COLON_ADENO_EXALLC	Colon adenocarcinoma (controls excluding all cancers) || id:finngen_R10_C3_COLON_ADENO_EXALLC	Treatment/medication code: metformin || id:ukb-a-159	MR Egger	24	3.14E-05	8.50E-09	0.115672854	0.021519101
ukb-a-159	finngen_R10_C3_COLON_ADENO_EXALLC	Colon adenocarcinoma (controls excluding all cancers) || id:finngen_R10_C3_COLON_ADENO_EXALLC	Treatment/medication code: metformin || id:ukb-a-159	Weighted mode	24	0.008025004	2.05E-05	3.136687454	0.126715093
ukb-a-159	finngen_R10_C3_COLON_EXALLC	Malignant neoplasm of colon (controls excluding all cancers) || id:finngen_R10_C3_COLON_EXALLC	Treatment/medication code: metformin || id:ukb-a-159	Inverse variance weighted	24	0.024096717	0.000705414	0.82313598	0.038636576
ukb-a-159	finngen_R10_C3_COLON_EXALLC	Malignant neoplasm of colon (controls excluding all cancers) || id:finngen_R10_C3_COLON_EXALLC	Treatment/medication code: metformin || id:ukb-a-159	MR Egger	24	0.000504219	1.10E-07	2.315977888	0.091479222
ukb-a-159	finngen_R10_C3_COLON_EXALLC	Malignant neoplasm of colon (controls excluding all cancers) || id:finngen_R10_C3_COLON_EXALLC	Treatment/medication code: metformin || id:ukb-a-159	Weighted median	24	0.070651793	0.00079501	6.278756938	0.247059786
ukb-a-159	finngen_R10_C3_COLON_EXALLC	Malignant neoplasm of colon (controls excluding all cancers) || id:finngen_R10_C3_COLON_EXALLC	Treatment/medication code: metformin || id:ukb-a-159	Weighted mode	24	0.05939071	0.000312691	11.28031404	0.302463552
ukb-a-159	finngen_R10_C3_COLORECTAL_ADENO_EXALLC	Colorectal adenocarcinoma (controls excluding all cancers) || id:finngen_R10_C3_COLORECTAL_ADENO_EXALLC	Treatment/medication code: metformin || id:ukb-a-159	Inverse variance weighted	24	0.045240964	0.003492152	0.586098468	0.01784535
ukb-a-159	finngen_R10_C3_COLORECTAL_ADENO_EXALLC	Colorectal adenocarcinoma (controls excluding all cancers) || id:finngen_R10_C3_COLORECTAL_ADENO_EXALLC	Treatment/medication code: metformin || id:ukb-a-159	Weighted median	24	0.02622708	0.000498007	1.381225127	0.071812593
ukb-a-159	finngen_R10_C3_COLORECTAL_ADENO_EXALLC	Colorectal adenocarcinoma (controls excluding all cancers) || id:finngen_R10_C3_COLORECTAL_ADENO_EXALLC	Treatment/medication code: metformin || id:ukb-a-159	MR Egger	24	0.001700023	3.79E-06	0.762957213	0.052803974
ukb-a-159	finngen_R10_C3_COLORECTAL_ADENO_EXALLC	Colorectal adenocarcinoma (controls excluding all cancers) || id:finngen_R10_C3_COLORECTAL_ADENO_EXALLC	Treatment/medication code: metformin || id:ukb-a-159	Weighted mode	24	0.027325846	0.000222415	3.357247082	0.156027087
ukb-a-159	finngen_R10_C3_COLORECTAL_EXALLC	Colorectal cancer (controls excluding all cancers) || id:finngen_R10_C3_COLORECTAL_EXALLC	Treatment/medication code: metformin || id:ukb-a-159	Inverse variance weighted	24	0.04686599	0.002982922	0.736331991	0.029420943
ukb-a-159	finngen_R10_C3_COLORECTAL_EXALLC	Colorectal cancer (controls excluding all cancers) || id:finngen_R10_C3_COLORECTAL_EXALLC	Treatment/medication code: metformin || id:ukb-a-159	Weighted median	24	0.049840753	0.001166856	2.128884217	0.1174541
ukb-a-159	finngen_R10_C3_COLORECTAL_EXALLC	Colorectal cancer (controls excluding all cancers) || id:finngen_R10_C3_COLORECTAL_EXALLC	Treatment/medication code: metformin || id:ukb-a-159	MR Egger	24	0.004109008	5.45E-06	3.100022868	0.118334879
ukb-a-159	finngen_R10_C3_COLORECTAL_EXALLC	Colorectal cancer (controls excluding all cancers) || id:finngen_R10_C3_COLORECTAL_EXALLC	Treatment/medication code: metformin || id:ukb-a-159	Weighted mode	24	0.047683994	0.000687362	3.307957376	0.172823071
ukb-a-159	finngen_R10_C3_LUNG_NONSMALL_EXALLC	Non-small cell lung cancer (controls excluding all cancers) || id:finngen_R10_C3_LUNG_NONSMALL_EXALLC	Treatment/medication code: metformin || id:ukb-a-159	Weighted median	24	0.005579463	0.000107141	0.290556819	0.010086065
ukb-a-159	finngen_R10_C3_LUNG_NONSMALL_EXALLC	Non-small cell lung cancer (controls excluding all cancers) || id:finngen_R10_C3_LUNG_NONSMALL_EXALLC	Treatment/medication code: metformin || id:ukb-a-159	Inverse variance weighted	24	0.02540808	0.001009278	0.639636223	0.025647543
ukb-a-159	finngen_R10_C3_LUNG_NONSMALL_EXALLC	Non-small cell lung cancer (controls excluding all cancers) || id:finngen_R10_C3_LUNG_NONSMALL_EXALLC	Treatment/medication code: metformin || id:ukb-a-159	Weighted mode	24	0.002190897	1.29E-05	0.372698148	0.028533729
ukb-a-159	finngen_R10_C3_LUNG_NONSMALL_EXALLC	Non-small cell lung cancer (controls excluding all cancers) || id:finngen_R10_C3_LUNG_NONSMALL_EXALLC	Treatment/medication code: metformin || id:ukb-a-159	MR Egger	24	0.000562515	2.62E-07	1.209968637	0.069078635
ukb-a-159	finngen_R10_C3_MENINGIOMA_EXALLC	Brain meningioma (controls excluding all cancers) || id:finngen_R10_C3_MENINGIOMA_EXALLC	Treatment/medication code: metformin || id:ukb-a-159	Inverse variance weighted	24	0.000278562	1.58E-06	0.04919252	0.001928458
ukb-a-159	finngen_R10_C3_MENINGIOMA_EXALLC	Brain meningioma (controls excluding all cancers) || id:finngen_R10_C3_MENINGIOMA_EXALLC	Treatment/medication code: metformin || id:ukb-a-159	MR Egger	24	3.15E-05	1.29E-10	7.729562532	0.115854665
ukb-a-159	finngen_R10_C3_MENINGIOMA_EXALLC	Brain meningioma (controls excluding all cancers) || id:finngen_R10_C3_MENINGIOMA_EXALLC	Treatment/medication code: metformin || id:ukb-a-159	Weighted median	24	0.011964716	5.91E-06	24.22919503	0.254541719
ukb-a-159	finngen_R10_C3_MENINGIOMA_EXALLC	Brain meningioma (controls excluding all cancers) || id:finngen_R10_C3_MENINGIOMA_EXALLC	Treatment/medication code: metformin || id:ukb-a-159	Weighted mode	24	0.013950329	7.19E-07	270.6605499	0.405109998
ukb-a-159	finngen_R10_C3_ORALCAVITY_EXALLC	Malignant neoplasm of oral cavity (controls excluding all cancers) || id:finngen_R10_C3_ORALCAVITY_EXALLC	Treatment/medication code: metformin || id:ukb-a-159	Inverse variance weighted	24	0.000292204	4.48E-07	0.190443428	0.013830293
ukb-a-159	finngen_R10_C3_ORALCAVITY_EXALLC	Malignant neoplasm of oral cavity (controls excluding all cancers) || id:finngen_R10_C3_ORALCAVITY_EXALLC	Treatment/medication code: metformin || id:ukb-a-159	Weighted median	24	3.36E-05	3.21E-09	0.351923357	0.02917424
ukb-a-159	finngen_R10_C3_ORALCAVITY_EXALLC	Malignant neoplasm of oral cavity (controls excluding all cancers) || id:finngen_R10_C3_ORALCAVITY_EXALLC	Treatment/medication code: metformin || id:ukb-a-159	Weighted mode	24	2.66E-05	1.25E-10	5.618017491	0.105682642
ukb-a-159	finngen_R10_C3_ORALCAVITY_EXALLC	Malignant neoplasm of oral cavity (controls excluding all cancers) || id:finngen_R10_C3_ORALCAVITY_EXALLC	Treatment/medication code: metformin || id:ukb-a-159	MR Egger	24	0.00029521	5.82E-11	1497.95182	0.31337984
ukb-a-159	finngen_R10_C3_TONSIL_BASETONGUE	Malignant cancer of tonsil and base of tongue || id:finngen_R10_C3_TONSIL_BASETONGUE	Treatment/medication code: metformin || id:ukb-a-159	Weighted median	24	1.53E-08	6.53E-14	0.003559623	0.004316796
ukb-a-159	finngen_R10_C3_TONSIL_BASETONGUE	Malignant cancer of tonsil and base of tongue || id:finngen_R10_C3_TONSIL_BASETONGUE	Treatment/medication code: metformin || id:ukb-a-159	Inverse variance weighted	24	1.32E-05	1.64E-09	0.105377467	0.01425736
ukb-a-159	finngen_R10_C3_TONSIL_BASETONGUE	Malignant cancer of tonsil and base of tongue || id:finngen_R10_C3_TONSIL_BASETONGUE	Treatment/medication code: metformin || id:ukb-a-159	Weighted mode	24	1.00E-10	4.38E-18	0.002303178	0.013914161
ukb-a-159	finngen_R10_C3_TONSIL_BASETONGUE	Malignant cancer of tonsil and base of tongue || id:finngen_R10_C3_TONSIL_BASETONGUE	Treatment/medication code: metformin || id:ukb-a-159	MR Egger	24	5.29E-08	1.56E-17	180.0146315	0.148801596
ukb-a-159	finngen_R10_CD2_INSITU_VULVA_EXALLC	Carcinoma in situ of vulva (controls excluding all cancers) || id:finngen_R10_CD2_INSITU_VULVA_EXALLC	Treatment/medication code: metformin || id:ukb-a-159	Inverse variance weighted	24	2.27E-08	9.42E-15	0.054788322	0.018907641
ukb-a-159	finngen_R10_CD2_INSITU_VULVA_EXALLC	Carcinoma in situ of vulva (controls excluding all cancers) || id:finngen_R10_CD2_INSITU_VULVA_EXALLC	Treatment/medication code: metformin || id:ukb-a-159	Weighted median	24	3.10E-05	1.54E-14	62203.5922	0.342124391
ukb-a-159	finngen_R10_CD2_INSITU_VULVA_EXALLC	Carcinoma in situ of vulva (controls excluding all cancers) || id:finngen_R10_CD2_INSITU_VULVA_EXALLC	Treatment/medication code: metformin || id:ukb-a-159	Weighted mode	24	0.001703908	1.14E-15	2553399887	0.660000587
ukb-a-159	finngen_R10_CD2_INSITU_VULVA_EXALLC	Carcinoma in situ of vulva (controls excluding all cancers) || id:finngen_R10_CD2_INSITU_VULVA_EXALLC	Treatment/medication code: metformin || id:ukb-a-159	MR Egger	24	8.028234921	2.79E-15	2.31E+16	0.909726827
