# Supplementary material for: Bridging the gap: exploring the causal relationship between metformin and tumors
Source: Front Genet. 2024 Jun 19;15:1397390. doi: 10.3389/fgene.2024.1397390 (PMC11220117; doi:10.3389/fgene.2024.1397390)
Supplement: Supplementary file 7 [file DataSheet5.CSV]

Supplementary Table 4. Pleiotropy test of metformin against 13 tumor associated phenotypes based on MR Egger in training cohort.
id.exposure	id.outcome	outcome	exposure	egger_intercept	se	pval
ukb-a-159	finngen_R10_C3_ASTROCYTOMA_EXALLC	Brain astrocytoma (controls excluding all cancers) || id:finngen_R10_C3_ASTROCYTOMA_EXALLC	Treatment/medication code: metformin || id:ukb-a-159	0.13169626	0.084799904	0.13468582
ukb-a-159	finngen_R10_C3_BREAST_ERPLUS_EXALLC	Malignant neoplasm of breast, HER-positive (controls excluding all cancers) || id:finngen_R10_C3_BREAST_ERPLUS_EXALLC	Treatment/medication code: metformin || id:ukb-a-159	-0.014869969	0.009060253	0.115642442
ukb-a-159	finngen_R10_C3_BREAST_EXALLC	Malignant neoplasm of breast (controls excluding all cancers) || id:finngen_R10_C3_BREAST_EXALLC	Treatment/medication code: metformin || id:ukb-a-159	-0.002449609	0.010068735	0.810259723
ukb-a-159	finngen_R10_C3_BRONCHUS_LUNG_EXALLC	Malignant neoplasm of bronchus and lung (controls excluding all cancers) || id:finngen_R10_C3_BRONCHUS_LUNG_EXALLC	Treatment/medication code: metformin || id:ukb-a-159	0.002904773	0.012563676	0.819394075
ukb-a-159	finngen_R10_C3_COLON_ADENO_EXALLC	Colon adenocarcinoma (controls excluding all cancers) || id:finngen_R10_C3_COLON_ADENO_EXALLC	Treatment/medication code: metformin || id:ukb-a-159	0.020556877	0.014617365	0.173593854
ukb-a-159	finngen_R10_C3_COLON_EXALLC	Malignant neoplasm of colon (controls excluding all cancers) || id:finngen_R10_C3_COLON_EXALLC	Treatment/medication code: metformin || id:ukb-a-159	0.014838049	0.014990223	0.33301083
ukb-a-159	finngen_R10_C3_COLORECTAL_ADENO_EXALLC	Colorectal adenocarcinoma (controls excluding all cancers) || id:finngen_R10_C3_COLORECTAL_ADENO_EXALLC	Treatment/medication code: metformin || id:ukb-a-159	0.012605441	0.010864788	0.258399417
ukb-a-159	finngen_R10_C3_COLORECTAL_EXALLC	Colorectal cancer (controls excluding all cancers) || id:finngen_R10_C3_COLORECTAL_EXALLC	Treatment/medication code: metformin || id:ukb-a-159	0.009342823	0.011781253	0.436233014
ukb-a-159	finngen_R10_C3_LUNG_NONSMALL_EXALLC	Non-small cell lung cancer (controls excluding all cancers) || id:finngen_R10_C3_LUNG_NONSMALL_EXALLC	Treatment/medication code: metformin || id:ukb-a-159	0.014621237	0.013640666	0.295389536
ukb-a-159	finngen_R10_C3_MENINGIOMA_EXALLC	Brain meningioma (controls excluding all cancers) || id:finngen_R10_C3_MENINGIOMA_EXALLC	Treatment/medication code: metformin || id:ukb-a-159	0.008342719	0.022024873	0.708477539
ukb-a-159	finngen_R10_C3_ORALCAVITY_EXALLC	Malignant neoplasm of oral cavity (controls excluding all cancers) || id:finngen_R10_C3_ORALCAVITY_EXALLC	Treatment/medication code: metformin || id:ukb-a-159	-3.93E-05	0.027470145	0.998870691
ukb-a-159	finngen_R10_C3_TONSIL_BASETONGUE	Malignant cancer of tonsil and base of tongue || id:finngen_R10_C3_TONSIL_BASETONGUE	Treatment/medication code: metformin || id:ukb-a-159	0.021041894	0.038843167	0.593459959
ukb-a-159	finngen_R10_CD2_INSITU_VULVA_EXALLC	Carcinoma in situ of vulva (controls excluding all cancers) || id:finngen_R10_CD2_INSITU_VULVA_EXALLC	Treatment/medication code: metformin || id:ukb-a-159	-0.07487052	0.062917829	0.246740614
