# Supplementary material for: Bridging the gap: exploring the causal relationship between metformin and tumors
Source: Front Genet. 2024 Jun 19;15:1397390. doi: 10.3389/fgene.2024.1397390 (PMC11220117; doi:10.3389/fgene.2024.1397390)
Supplement: Supplementary file 8 [file DataSheet1.CSV]

Supplementary Table 5. Pleiotropy test of metformin against 13 tumor associated phenotypes based on MR presso in training cohort.
	Exposure	MR Analysis	Causal Estimate	Sd	T-stat	P-value	lo_ci	up_ci	or	or_lci95	or_uci95
Brain astrocytoma (controls excluding all cancers) || id:finngen_R10_C3_ASTROCYTOMA_EXALLC	beta.exposure	Raw	-23.18055662	9.918801034	-2.337032122	0.028508501	-42.62140665	-3.739706597	8.57E-11	3.09E-19	0.023761074
	beta.exposure	Outlier-corrected
Malignant neoplasm of breast, HER-positive (controls excluding all cancers) || id:finngen_R10_C3_BREAST_ERPLUS_EXALLC	beta.exposure	Raw	-2.927643269	1.154895397	-2.534985659	0.018865268	-5.191238247	-0.664048291	0.053523029	0.005565112	0.5147632
	beta.exposure	Outlier-corrected
Malignant neoplasm of breast (controls excluding all cancers) || id:finngen_R10_C3_BREAST_EXALLC	beta.exposure	Raw	-3.773004516	1.021200764	-3.694674592	0.001345009	-5.774558014	-1.771451018	0.022982907	0.00310557	0.170086012
	beta.exposure	Outlier-corrected
Malignant neoplasm of bronchus and lung (controls excluding all cancers) || id:finngen_R10_C3_BRONCHUS_LUNG_EXALLC	beta.exposure	Raw	-4.482821317	1.467912768	-3.053874463	0.00581882	-7.359930344	-1.605712291	0.011301483	0.000636243	0.200746514
	beta.exposure	Outlier-corrected
Colon adenocarcinoma (controls excluding all cancers) || id:finngen_R10_C3_COLON_ADENO_EXALLC	beta.exposure	Raw	-5.021546163	1.796277493	-2.795529188	0.010275017	-8.54225005	-1.500842276	0.006594323	0.000195051	0.222942302
	beta.exposure	Outlier-corrected
Malignant neoplasm of colon (controls excluding all cancers) || id:finngen_R10_C3_COLON_EXALLC	beta.exposure	Raw	-3.725679665	1.801553979	-2.068036656	0.050063278	-7.256725463	-0.194633867	0.024096717	0.000705414	0.82313598
	beta.exposure	Outlier-corrected
Colorectal adenocarcinoma (controls excluding all cancers) || id:finngen_R10_C3_COLORECTAL_ADENO_EXALLC	beta.exposure	Raw	-3.095752313	1.296114717	-2.388486353	0.025514075	-5.636137158	-0.555367468	0.045240964	0.003566619	0.573861347
	beta.exposure	Outlier-corrected
Colorectal cancer (controls excluding all cancers) || id:finngen_R10_C3_COLORECTAL_EXALLC	beta.exposure	Raw	-3.06046303	1.405300429	-2.177799825	0.03992991	-5.814851871	-0.306074188	0.04686599	0.002982922	0.736331991
	beta.exposure	Outlier-corrected
Non-small cell lung cancer (controls excluding all cancers) || id:finngen_R10_C3_LUNG_NONSMALL_EXALLC	beta.exposure	Raw	-3.672688031	1.64583284	-2.231507321	0.035680951	-6.898520396	-0.446855665	0.02540808	0.001009278	0.639636223
	beta.exposure	Outlier-corrected
Brain meningioma (controls excluding all cancers) || id:finngen_R10_C3_MENINGIOMA_EXALLC	beta.exposure	Raw	-8.185868601	2.595190539	-3.154245701	0.004437417	-13.27244206	-3.099295144	0.000278562	1.72E-06	0.045080967
	beta.exposure	Outlier-corrected
Malignant neoplasm of oral cavity (controls excluding all cancers) || id:finngen_R10_C3_ORALCAVITY_EXALLC	beta.exposure	Raw	-8.138058944	2.716522576	-2.995763413	0.006454193	-13.46244319	-2.813674695	0.000292204	1.42E-06	0.059984163
	beta.exposure	Outlier-corrected
Malignant cancer of tonsil and base of tongue || id:finngen_R10_C3_TONSIL_BASETONGUE	beta.exposure	Raw	-11.23795493	4.585585954	-2.45071296	0.022280936	-20.2257034	-2.250206456	1.32E-05	1.64E-09	0.105377467
	beta.exposure	Outlier-corrected
Carcinoma in situ of vulva (controls excluding all cancers) || id:finngen_R10_CD2_INSITU_VULVA_EXALLC	beta.exposure	Raw	-17.60011061	6.642467406	-2.649634471	0.014320751	-30.61934673	-4.580874498	2.27E-08	5.04E-14	0.010245932
	beta.exposure	Outlier-corrected
