# Supplementary material for: Bridging the gap: exploring the causal relationship between metformin and tumors
Source: Front Genet. 2024 Jun 19;15:1397390. doi: 10.3389/fgene.2024.1397390 (PMC11220117; doi:10.3389/fgene.2024.1397390)
Supplement: Supplementary file 9 [file DataSheet2.CSV]

Supplementary Table 1. The detail of the characteristics of SNPs in training cohort.
SNP	chr	pos	effect_allele.exposure	other_allele.exposure	beta.exposure	beta.outcome	se.exposure	se.outcome	eaf.exposure	eaf.outcome	pval.exposure	pval.outcome	samplesize.exposure	samplesize.outcome	id.exposure	id.outcome	R2	F_pow_beta_se
rs10001190	4	6282906	G	A	0.00282049	-0.202263	0.000392761	0.157427	0.629639	0.635358	6.93E-13	0.19886	337159	314281	ukb-a-159	finngen_R10_C3_ASTROCYTOMA_EXALLC	3.71E-06	51.56943988
rs10965246	9	22132699	C	T	-0.00459735	0.361363	0.000496719	0.209733	0.177477	0.150296	2.15E-20	0.0848946	337159	314281	ukb-a-159	finngen_R10_C3_ASTROCYTOMA_EXALLC	6.17E-06	85.66306147
rs11257655	10	12265895	T	C	0.00266289	-0.346271	0.000466564	0.171967	0.208883	0.265297	1.15E-08	0.0440535	337159	314281	ukb-a-159	finngen_R10_C3_ASTROCYTOMA_EXALLC	2.34E-06	32.57496833
rs115576427	5	102487100	G	A	0.00552876	-0.434573	0.000876033	0.35203	0.0498044	0.0472354	2.77E-10	0.217026	337159	314281	ukb-a-159	finngen_R10_C3_ASTROCYTOMA_EXALLC	2.89E-06	39.83038857
rs11602873	11	72749717	T	A	-0.00302091	-0.0650503	0.000519492	0.177208	0.158033	0.238912	6.06E-09	0.713556	337159	314281	ukb-a-159	finngen_R10_C3_ASTROCYTOMA_EXALLC	2.43E-06	33.81565825
rs11658063	17	37743881	G	C	-0.00288283	-0.089011	0.000390636	0.165438	0.602314	0.703399	1.59E-13	0.590555	337159	314281	ukb-a-159	finngen_R10_C3_ASTROCYTOMA_EXALLC	3.98E-06	54.46199391
rs12889801	14	38287357	T	C	-0.00211502	-0.161278	0.000379471	0.152126	0.482791	0.48496	2.50E-08	0.289073	337159	314281	ukb-a-159	finngen_R10_C3_ASTROCYTOMA_EXALLC	2.23E-06	31.06502972
rs13266634	8	117172544	T	C	-0.00260801	0.0525737	0.000409751	0.15601	0.310597	0.375595	1.96E-10	0.736124	337159	314281	ukb-a-159	finngen_R10_C3_ASTROCYTOMA_EXALLC	2.91E-06	40.51151272
rs1421085	16	53767042	C	T	0.00334819	-0.341753	0.000386554	0.139272	0.40212	0.419262	4.67E-18	0.0141338	337159	314281	ukb-a-159	finngen_R10_C3_ASTROCYTOMA_EXALLC	5.39E-06	75.0239363
rs1496653	3	23413299	G	A	-0.00301278	-0.143168	0.000469698	0.16332	0.204219	0.312409	1.42E-10	0.380697	337159	314281	ukb-a-159	finngen_R10_C3_ASTROCYTOMA_EXALLC	2.95E-06	41.14313848
rs1800961	20	44413724	T	C	0.0060217	-0.396117	0.00108488	0.362818	0.0315037	0.0454227	2.85E-08	0.274931	337159	314281	ukb-a-159	finngen_R10_C3_ASTROCYTOMA_EXALLC	2.21E-06	30.80880295
rs2237895	11	2835964	C	A	0.00257316	-0.083788	0.000383687	0.15156	0.415947	0.511741	2.00E-11	0.580377	337159	314281	ukb-a-159	finngen_R10_C3_ASTROCYTOMA_EXALLC	3.22E-06	44.97585351
rs2972143	2	226251649	G	A	0.0023252	0.232949	0.0003965	0.157245	0.646732	0.639861	4.51E-09	0.138491	337159	314281	ukb-a-159	finngen_R10_C3_ASTROCYTOMA_EXALLC	2.47E-06	34.39016387
rs34744311	10	92707530	T	C	-0.00271156	0.0955388	0.000391712	0.15463	0.377056	0.396695	4.45E-12	0.536672	337159	314281	ukb-a-159	finngen_R10_C3_ASTROCYTOMA_EXALLC	3.45E-06	47.91866221
rs34872471	10	112994312	C	T	0.00893968	-0.286223	0.000417152	0.189438	0.291319	0.201747	8.17E-102	0.130812	337159	314281	ukb-a-159	finngen_R10_C3_ASTROCYTOMA_EXALLC	3.30E-05	459.2564732
rs459193	5	56510924	G	A	0.00251378	-0.146351	0.000434881	0.163215	0.746842	0.682968	7.46E-09	0.369891	337159	314281	ukb-a-159	finngen_R10_C3_ASTROCYTOMA_EXALLC	2.39E-06	33.41286114
rs4932264	15	89879754	C	T	-0.00238965	-0.0803177	0.000427292	0.176263	0.729651	0.759069	2.24E-08	0.648627	337159	314281	ukb-a-159	finngen_R10_C3_ASTROCYTOMA_EXALLC	2.25E-06	31.27656643
rs7018475	9	22137686	G	T	0.0028523	0.0344293	0.000434439	0.167135	0.255606	0.279667	5.19E-11	0.836793	337159	314281	ukb-a-159	finngen_R10_C3_ASTROCYTOMA_EXALLC	3.10E-06	43.10551053
rs76895963	12	4275678	G	T	-0.0121557	0.40397	0.00146912	0.46535	0.0192794	0.0299909	1.30E-16	0.38534	337159	314281	ukb-a-159	finngen_R10_C3_ASTROCYTOMA_EXALLC	5.59E-06	68.46134141
rs7766070	6	20686342	A	C	0.00329241	-0.0401498	0.000429522	0.160846	0.263982	0.334493	1.79E-14	0.802884	337159	314281	ukb-a-159	finngen_R10_C3_ASTROCYTOMA_EXALLC	4.21E-06	58.75664611
rs810517	10	79182863	T	C	-0.00260493	-0.00532403	0.000380004	0.149984	0.461588	0.482276	7.14E-12	0.971683	337159	314281	ukb-a-159	finngen_R10_C3_ASTROCYTOMA_EXALLC	3.37E-06	46.99111808
rs849142	7	28146272	C	T	-0.0025561	-0.00413805	0.00037881	0.151981	0.505679	0.482588	1.50E-11	0.978278	337159	314281	ukb-a-159	finngen_R10_C3_ASTROCYTOMA_EXALLC	3.27E-06	45.53158935
rs9808924	3	185796401	A	G	0.00378954	0.0731174	0.000408109	0.163043	0.31388	0.307941	1.62E-20	0.653824	337159	314281	ukb-a-159	finngen_R10_C3_ASTROCYTOMA_EXALLC	6.19E-06	86.22250704
rs9957264	18	59214401	A	C	-0.00293017	-0.108252	0.00051203	0.17579	0.164812	0.248769	1.05E-08	0.538022	337159	314281	ukb-a-159	finngen_R10_C3_ASTROCYTOMA_EXALLC	2.36E-06	32.74875701
rs10001190	4	6282906	G	A	0.00282049	-0.0156341	0.000392761	0.0153963	0.629639	0.635678	6.93E-13	0.309894	337159	193082	ukb-a-159	finngen_R10_C3_BREAST_ERPLUS_EXALLC	3.71E-06	51.56943988
rs10965246	9	22132699	C	T	-0.00459735	0.00134379	0.000496719	0.0206774	0.177477	0.15033	2.15E-20	0.948183	337159	193082	ukb-a-159	finngen_R10_C3_BREAST_ERPLUS_EXALLC	6.17E-06	85.66306147
rs11257655	10	12265895	T	C	0.00266289	0.00313646	0.000466564	0.0168394	0.208883	0.265274	1.15E-08	0.852244	337159	193082	ukb-a-159	finngen_R10_C3_BREAST_ERPLUS_EXALLC	2.34E-06	32.57496833
rs115576427	5	102487100	G	A	0.00552876	-0.0369594	0.000876033	0.0348255	0.0498044	0.047149	2.77E-10	0.288565	337159	193082	ukb-a-159	finngen_R10_C3_BREAST_ERPLUS_EXALLC	2.89E-06	39.83038857
rs11602873	11	72749717	T	A	-0.00302091	0.0379536	0.000519492	0.0174009	0.158033	0.239472	6.06E-09	0.0291743	337159	193082	ukb-a-159	finngen_R10_C3_BREAST_ERPLUS_EXALLC	2.43E-06	33.81565825
rs11658063	17	37743881	G	C	-0.00288283	0.0278139	0.000390636	0.0162212	0.602314	0.704769	1.59E-13	0.0864072	337159	193082	ukb-a-159	finngen_R10_C3_BREAST_ERPLUS_EXALLC	3.98E-06	54.46199391
rs12889801	14	38287357	T	C	-0.00211502	-0.0135639	0.000379471	0.0148209	0.482791	0.485923	2.50E-08	0.360092	337159	193082	ukb-a-159	finngen_R10_C3_BREAST_ERPLUS_EXALLC	2.23E-06	31.06502972
rs13266634	8	117172544	T	C	-0.00260801	0.0156075	0.000409751	0.0152247	0.310597	0.375181	1.96E-10	0.305295	337159	193082	ukb-a-159	finngen_R10_C3_BREAST_ERPLUS_EXALLC	2.91E-06	40.51151272
rs1496653	3	23413299	G	A	-0.00301278	0.00854615	0.000469698	0.0160594	0.204219	0.311851	1.42E-10	0.594617	337159	193082	ukb-a-159	finngen_R10_C3_BREAST_ERPLUS_EXALLC	2.95E-06	41.14313848
rs1800961	20	44413724	T	C	0.0060217	-0.0325686	0.00108488	0.0351942	0.0315037	0.0451564	2.85E-08	0.354759	337159	193082	ukb-a-159	finngen_R10_C3_BREAST_ERPLUS_EXALLC	2.21E-06	30.80880295
rs2237895	11	2835964	C	A	0.00257316	-0.0163651	0.000383687	0.0149066	0.415947	0.511795	2.00E-11	0.272272	337159	193082	ukb-a-159	finngen_R10_C3_BREAST_ERPLUS_EXALLC	3.22E-06	44.97585351
rs2972143	2	226251649	G	A	0.0023252	-0.00306587	0.0003965	0.0153714	0.646732	0.638665	4.51E-09	0.841909	337159	193082	ukb-a-159	finngen_R10_C3_BREAST_ERPLUS_EXALLC	2.47E-06	34.39016387
rs34744311	10	92707530	T	C	-0.00271156	0.0200147	0.000391712	0.0150619	0.377056	0.396629	4.45E-12	0.183904	337159	193082	ukb-a-159	finngen_R10_C3_BREAST_ERPLUS_EXALLC	3.45E-06	47.91866221
rs34872471	10	112994312	C	T	0.00893968	0.0137936	0.000417152	0.0184932	0.291319	0.201788	8.17E-102	0.455745	337159	193082	ukb-a-159	finngen_R10_C3_BREAST_ERPLUS_EXALLC	3.30E-05	459.2564732
rs459193	5	56510924	G	A	0.00251378	-0.0403218	0.000434881	0.015841	0.746842	0.682272	7.46E-09	0.0109152	337159	193082	ukb-a-159	finngen_R10_C3_BREAST_ERPLUS_EXALLC	2.39E-06	33.41286114
rs4932264	15	89879754	C	T	-0.00238965	0.0414559	0.000427292	0.0173501	0.729651	0.759467	2.24E-08	0.0168772	337159	193082	ukb-a-159	finngen_R10_C3_BREAST_ERPLUS_EXALLC	2.25E-06	31.27656643
rs7018475	9	22137686	G	T	0.0028523	-0.00557714	0.000434439	0.0164839	0.255606	0.279529	5.19E-11	0.735108	337159	193082	ukb-a-159	finngen_R10_C3_BREAST_ERPLUS_EXALLC	3.10E-06	43.10551053
rs76895963	12	4275678	G	T	-0.0121557	0.0686879	0.00146912	0.0441688	0.0192794	0.0301068	1.30E-16	0.119917	337159	193082	ukb-a-159	finngen_R10_C3_BREAST_ERPLUS_EXALLC	5.59E-06	68.46134141
rs7766070	6	20686342	A	C	0.00329241	0.00670153	0.000429522	0.0156557	0.263982	0.333982	1.79E-14	0.668609	337159	193082	ukb-a-159	finngen_R10_C3_BREAST_ERPLUS_EXALLC	4.21E-06	58.75664611
rs810517	10	79182863	T	C	-0.00260493	-0.00768899	0.000380004	0.0147439	0.461588	0.483317	7.14E-12	0.602017	337159	193082	ukb-a-159	finngen_R10_C3_BREAST_ERPLUS_EXALLC	3.37E-06	46.99111808
rs849142	7	28146272	C	T	-0.0025561	0.0325179	0.00037881	0.0147953	0.505679	0.482416	1.50E-11	0.0279602	337159	193082	ukb-a-159	finngen_R10_C3_BREAST_ERPLUS_EXALLC	3.27E-06	45.53158935
rs9808924	3	185796401	A	G	0.00378954	-0.00408825	0.000408109	0.0159603	0.31388	0.309427	1.62E-20	0.797834	337159	193082	ukb-a-159	finngen_R10_C3_BREAST_ERPLUS_EXALLC	6.19E-06	86.22250704
rs9957264	18	59214401	A	C	-0.00293017	-0.00677664	0.00051203	0.0171945	0.164812	0.24907	1.05E-08	0.693496	337159	193082	ukb-a-159	finngen_R10_C3_BREAST_ERPLUS_EXALLC	2.36E-06	32.74875701
rs10001190	4	6282906	G	A	0.00282049	-0.0149234	0.000392761	0.0118582	0.629639	0.63559	6.93E-13	0.208215	337159	201713	ukb-a-159	finngen_R10_C3_BREAST_EXALLC	3.71E-06	51.56943988
rs10965246	9	22132699	C	T	-0.00459735	0.000373372	0.000496719	0.0159062	0.177477	0.150344	2.15E-20	0.981273	337159	201713	ukb-a-159	finngen_R10_C3_BREAST_EXALLC	6.17E-06	85.66306147
rs11257655	10	12265895	T	C	0.00266289	-0.00435075	0.000466564	0.0129713	0.208883	0.265112	1.15E-08	0.737313	337159	201713	ukb-a-159	finngen_R10_C3_BREAST_EXALLC	2.34E-06	32.57496833
rs115576427	5	102487100	G	A	0.00552876	-0.0169261	0.000876033	0.0268016	0.0498044	0.0472015	2.77E-10	0.527691	337159	201713	ukb-a-159	finngen_R10_C3_BREAST_EXALLC	2.89E-06	39.83038857
rs11602873	11	72749717	T	A	-0.00302091	0.0301906	0.000519492	0.013405	0.158033	0.239457	6.06E-09	0.0243103	337159	201713	ukb-a-159	finngen_R10_C3_BREAST_EXALLC	2.43E-06	33.81565825
rs11658063	17	37743881	G	C	-0.00288283	0.0292646	0.000390636	0.0125199	0.602314	0.704942	1.59E-13	0.0194156	337159	201713	ukb-a-159	finngen_R10_C3_BREAST_EXALLC	3.98E-06	54.46199391
rs12889801	14	38287357	T	C	-0.00211502	0.000724047	0.000379471	0.0114203	0.482791	0.485974	2.50E-08	0.949448	337159	201713	ukb-a-159	finngen_R10_C3_BREAST_EXALLC	2.23E-06	31.06502972
rs13266634	8	117172544	T	C	-0.00260801	0.0211618	0.000409751	0.0117253	0.310597	0.375458	1.96E-10	0.0711066	337159	201713	ukb-a-159	finngen_R10_C3_BREAST_EXALLC	2.91E-06	40.51151272
rs1496653	3	23413299	G	A	-0.00301278	-0.00581927	0.000469698	0.0123619	0.204219	0.311566	1.42E-10	0.637826	337159	201713	ukb-a-159	finngen_R10_C3_BREAST_EXALLC	2.95E-06	41.14313848
rs1800961	20	44413724	T	C	0.0060217	-0.0516139	0.00108488	0.0272373	0.0315037	0.0450498	2.85E-08	0.0580965	337159	201713	ukb-a-159	finngen_R10_C3_BREAST_EXALLC	2.21E-06	30.80880295
rs2237895	11	2835964	C	A	0.00257316	-0.0259205	0.000383687	0.0114845	0.415947	0.511492	2.00E-11	0.0240082	337159	201713	ukb-a-159	finngen_R10_C3_BREAST_EXALLC	3.22E-06	44.97585351
rs2972143	2	226251649	G	A	0.0023252	-0.000860951	0.0003965	0.011823	0.646732	0.638747	4.51E-09	0.941949	337159	201713	ukb-a-159	finngen_R10_C3_BREAST_EXALLC	2.47E-06	34.39016387
rs34744311	10	92707530	T	C	-0.00271156	0.0288341	0.000391712	0.0116043	0.377056	0.397025	4.45E-12	0.0129631	337159	201713	ukb-a-159	finngen_R10_C3_BREAST_EXALLC	3.45E-06	47.91866221
rs459193	5	56510924	G	A	0.00251378	-0.0201964	0.000434881	0.0122	0.746842	0.682283	7.46E-09	0.097834	337159	201713	ukb-a-159	finngen_R10_C3_BREAST_EXALLC	2.39E-06	33.41286114
rs4932264	15	89879754	C	T	-0.00238965	0.00128959	0.000427292	0.0133478	0.729651	0.759177	2.24E-08	0.923033	337159	201713	ukb-a-159	finngen_R10_C3_BREAST_EXALLC	2.25E-06	31.27656643
rs7018475	9	22137686	G	T	0.0028523	0.00931415	0.000434439	0.0126999	0.255606	0.279604	5.19E-11	0.463312	337159	201713	ukb-a-159	finngen_R10_C3_BREAST_EXALLC	3.10E-06	43.10551053
rs76895963	12	4275678	G	T	-0.0121557	0.0344861	0.00146912	0.0340683	0.0192794	0.0301116	1.30E-16	0.311412	337159	201713	ukb-a-159	finngen_R10_C3_BREAST_EXALLC	5.59E-06	68.46134141
rs7766070	6	20686342	A	C	0.00329241	-0.00383732	0.000429522	0.0120534	0.263982	0.3338	1.79E-14	0.750212	337159	201713	ukb-a-159	finngen_R10_C3_BREAST_EXALLC	4.21E-06	58.75664611
rs810517	10	79182863	T	C	-0.00260493	-0.00731614	0.000380004	0.0113722	0.461588	0.483214	7.14E-12	0.520007	337159	201713	ukb-a-159	finngen_R10_C3_BREAST_EXALLC	3.37E-06	46.99111808
rs849142	7	28146272	C	T	-0.0025561	0.0250685	0.00037881	0.0113923	0.505679	0.48269	1.50E-11	0.0277728	337159	201713	ukb-a-159	finngen_R10_C3_BREAST_EXALLC	3.27E-06	45.53158935
rs9808924	3	185796401	A	G	0.00378954	-0.0214555	0.000408109	0.0122981	0.31388	0.309136	1.62E-20	0.0810513	337159	201713	ukb-a-159	finngen_R10_C3_BREAST_EXALLC	6.19E-06	86.22250704
rs9957264	18	59214401	A	C	-0.00293017	-0.0134619	0.00051203	0.0132441	0.164812	0.248754	1.05E-08	0.309418	337159	201713	ukb-a-159	finngen_R10_C3_BREAST_EXALLC	2.36E-06	32.74875701
rs10001190	4	6282906	G	A	0.00282049	0.0339631	0.000392761	0.0192472	0.629639	0.635574	6.93E-13	0.0776354	337159	320533	ukb-a-159	finngen_R10_C3_BRONCHUS_LUNG_EXALLC	3.71E-06	51.56943988
rs10965246	9	22132699	C	T	-0.00459735	0.000607026	0.000496719	0.0260636	0.177477	0.150241	2.15E-20	0.981419	337159	320533	ukb-a-159	finngen_R10_C3_BRONCHUS_LUNG_EXALLC	6.17E-06	85.66306147
rs11257655	10	12265895	T	C	0.00266289	-0.00841263	0.000466564	0.0212197	0.208883	0.265181	1.15E-08	0.69177	337159	320533	ukb-a-159	finngen_R10_C3_BRONCHUS_LUNG_EXALLC	2.34E-06	32.57496833
rs115576427	5	102487100	G	A	0.00552876	-0.0443394	0.000876033	0.0434097	0.0498044	0.0472143	2.77E-10	0.307057	337159	320533	ukb-a-159	finngen_R10_C3_BRONCHUS_LUNG_EXALLC	2.89E-06	39.83038857
rs11602873	11	72749717	T	A	-0.00302091	-0.0134135	0.000519492	0.0219273	0.158033	0.238769	6.06E-09	0.540719	337159	320533	ukb-a-159	finngen_R10_C3_BRONCHUS_LUNG_EXALLC	2.43E-06	33.81565825
rs11658063	17	37743881	G	C	-0.00288283	-0.00128492	0.000390636	0.0202752	0.602314	0.703291	1.59E-13	0.949469	337159	320533	ukb-a-159	finngen_R10_C3_BRONCHUS_LUNG_EXALLC	3.98E-06	54.46199391
rs12889801	14	38287357	T	C	-0.00211502	0.0299816	0.000379471	0.0185637	0.482791	0.485065	2.50E-08	0.106296	337159	320533	ukb-a-159	finngen_R10_C3_BRONCHUS_LUNG_EXALLC	2.23E-06	31.06502972
rs13266634	8	117172544	T	C	-0.00260801	0.0137381	0.000409751	0.0191092	0.310597	0.375633	1.96E-10	0.472187	337159	320533	ukb-a-159	finngen_R10_C3_BRONCHUS_LUNG_EXALLC	2.91E-06	40.51151272
rs1421085	16	53767042	C	T	0.00334819	-0.0405455	0.000386554	0.0187142	0.40212	0.419092	4.67E-18	0.0302677	337159	320533	ukb-a-159	finngen_R10_C3_BRONCHUS_LUNG_EXALLC	5.39E-06	75.0239363
rs1496653	3	23413299	G	A	-0.00301278	-0.0227823	0.000469698	0.020151	0.204219	0.312159	1.42E-10	0.258233	337159	320533	ukb-a-159	finngen_R10_C3_BRONCHUS_LUNG_EXALLC	2.95E-06	41.14313848
rs1800961	20	44413724	T	C	0.0060217	-0.0187352	0.00108488	0.0438665	0.0315037	0.0454379	2.85E-08	0.669311	337159	320533	ukb-a-159	finngen_R10_C3_BRONCHUS_LUNG_EXALLC	2.21E-06	30.80880295
rs2237895	11	2835964	C	A	0.00257316	-0.0338022	0.000383687	0.0187037	0.415947	0.511694	2.00E-11	0.0707229	337159	320533	ukb-a-159	finngen_R10_C3_BRONCHUS_LUNG_EXALLC	3.22E-06	44.97585351
rs2972143	2	226251649	G	A	0.0023252	-0.00577012	0.0003965	0.0192925	0.646732	0.639827	4.51E-09	0.764874	337159	320533	ukb-a-159	finngen_R10_C3_BRONCHUS_LUNG_EXALLC	2.47E-06	34.39016387
rs34744311	10	92707530	T	C	-0.00271156	0.0293807	0.000391712	0.0189427	0.377056	0.396825	4.45E-12	0.120894	337159	320533	ukb-a-159	finngen_R10_C3_BRONCHUS_LUNG_EXALLC	3.45E-06	47.91866221
rs34872471	10	112994312	C	T	0.00893968	-0.0523532	0.000417152	0.0231139	0.291319	0.201678	8.17E-102	0.023512	337159	320533	ukb-a-159	finngen_R10_C3_BRONCHUS_LUNG_EXALLC	3.30E-05	459.2564732
rs459193	5	56510924	G	A	0.00251378	-0.00596459	0.000434881	0.0198519	0.746842	0.682927	7.46E-09	0.763831	337159	320533	ukb-a-159	finngen_R10_C3_BRONCHUS_LUNG_EXALLC	2.39E-06	33.41286114
rs7018475	9	22137686	G	T	0.0028523	5.64E-05	0.000434439	0.0206972	0.255606	0.279612	5.19E-11	0.997825	337159	320533	ukb-a-159	finngen_R10_C3_BRONCHUS_LUNG_EXALLC	3.10E-06	43.10551053
rs76895963	12	4275678	G	T	-0.0121557	0.0537848	0.00146912	0.0548274	0.0192794	0.0300455	1.30E-16	0.3266	337159	320533	ukb-a-159	finngen_R10_C3_BRONCHUS_LUNG_EXALLC	5.59E-06	68.46134141
rs7766070	6	20686342	A	C	0.00329241	-0.0602983	0.000429522	0.019725	0.263982	0.334222	1.79E-14	0.00223604	337159	320533	ukb-a-159	finngen_R10_C3_BRONCHUS_LUNG_EXALLC	4.21E-06	58.75664611
rs810517	10	79182863	T	C	-0.00260493	0.0194174	0.000380004	0.0184805	0.461588	0.482416	7.14E-12	0.293398	337159	320533	ukb-a-159	finngen_R10_C3_BRONCHUS_LUNG_EXALLC	3.37E-06	46.99111808
rs849142	7	28146272	C	T	-0.0025561	0.0331091	0.00037881	0.018569	0.505679	0.482844	1.50E-11	0.074583	337159	320533	ukb-a-159	finngen_R10_C3_BRONCHUS_LUNG_EXALLC	3.27E-06	45.53158935
rs9808924	3	185796401	A	G	0.00378954	-0.0159077	0.000408109	0.0201179	0.31388	0.307838	1.62E-20	0.429105	337159	320533	ukb-a-159	finngen_R10_C3_BRONCHUS_LUNG_EXALLC	6.19E-06	86.22250704
rs9957264	18	59214401	A	C	-0.00293017	-0.0362717	0.00051203	0.0216205	0.164812	0.248557	1.05E-08	0.0934136	337159	320533	ukb-a-159	finngen_R10_C3_BRONCHUS_LUNG_EXALLC	2.36E-06	32.74875701
rs10001190	4	6282906	G	A	0.00282049	-0.00683616	0.000392761	0.0265809	0.629639	0.635389	6.93E-13	0.797038	337159	317405	ukb-a-159	finngen_R10_C3_COLON_ADENO_EXALLC	3.71E-06	51.56943988
rs10965246	9	22132699	C	T	-0.00459735	0.0843835	0.000496719	0.0357602	0.177477	0.150381	2.15E-20	0.0182898	337159	317405	ukb-a-159	finngen_R10_C3_COLON_ADENO_EXALLC	6.17E-06	85.66306147
rs11257655	10	12265895	T	C	0.00266289	0.00868166	0.000466564	0.029149	0.208883	0.265297	1.15E-08	0.765828	337159	317405	ukb-a-159	finngen_R10_C3_COLON_ADENO_EXALLC	2.34E-06	32.57496833
rs115576427	5	102487100	G	A	0.00552876	-0.0258621	0.000876033	0.0594604	0.0498044	0.0472416	2.77E-10	0.663601	337159	317405	ukb-a-159	finngen_R10_C3_COLON_ADENO_EXALLC	2.89E-06	39.83038857
rs11602873	11	72749717	T	A	-0.00302091	-0.0665843	0.000519492	0.0303511	0.158033	0.238731	6.06E-09	0.0282495	337159	317405	ukb-a-159	finngen_R10_C3_COLON_ADENO_EXALLC	2.43E-06	33.81565825
rs11658063	17	37743881	G	C	-0.00288283	0.000184359	0.000390636	0.0279213	0.602314	0.703334	1.59E-13	0.994732	337159	317405	ukb-a-159	finngen_R10_C3_COLON_ADENO_EXALLC	3.98E-06	54.46199391
rs12889801	14	38287357	T	C	-0.00211502	-0.00815421	0.000379471	0.0255987	0.482791	0.484931	2.50E-08	0.750076	337159	317405	ukb-a-159	finngen_R10_C3_COLON_ADENO_EXALLC	2.23E-06	31.06502972
rs13266634	8	117172544	T	C	-0.00260801	0.0102012	0.000409751	0.0263382	0.310597	0.375594	1.96E-10	0.698523	337159	317405	ukb-a-159	finngen_R10_C3_COLON_ADENO_EXALLC	2.91E-06	40.51151272
rs1421085	16	53767042	C	T	0.00334819	-0.011259	0.000386554	0.025855	0.40212	0.419265	4.67E-18	0.663224	337159	317405	ukb-a-159	finngen_R10_C3_COLON_ADENO_EXALLC	5.39E-06	75.0239363
rs1496653	3	23413299	G	A	-0.00301278	0.0239355	0.000469698	0.0277989	0.204219	0.312376	1.42E-10	0.389226	337159	317405	ukb-a-159	finngen_R10_C3_COLON_ADENO_EXALLC	2.95E-06	41.14313848
rs1800961	20	44413724	T	C	0.0060217	-0.0309794	0.00108488	0.0603566	0.0315037	0.0454288	2.85E-08	0.607761	337159	317405	ukb-a-159	finngen_R10_C3_COLON_ADENO_EXALLC	2.21E-06	30.80880295
rs2237895	11	2835964	C	A	0.00257316	-0.0572778	0.000383687	0.0257739	0.415947	0.511635	2.00E-11	0.0262615	337159	317405	ukb-a-159	finngen_R10_C3_COLON_ADENO_EXALLC	3.22E-06	44.97585351
rs2972143	2	226251649	G	A	0.0023252	-0.0178399	0.0003965	0.0264951	0.646732	0.639791	4.51E-09	0.500737	337159	317405	ukb-a-159	finngen_R10_C3_COLON_ADENO_EXALLC	2.47E-06	34.39016387
rs34744311	10	92707530	T	C	-0.00271156	-0.00652063	0.000391712	0.0260847	0.377056	0.396669	4.45E-12	0.802603	337159	317405	ukb-a-159	finngen_R10_C3_COLON_ADENO_EXALLC	3.45E-06	47.91866221
rs34872471	10	112994312	C	T	0.00893968	-0.047626	0.000417152	0.0316928	0.291319	0.201756	8.17E-102	0.132906	337159	317405	ukb-a-159	finngen_R10_C3_COLON_ADENO_EXALLC	3.30E-05	459.2564732
rs459193	5	56510924	G	A	0.00251378	0.00611115	0.000434881	0.0274403	0.746842	0.682982	7.46E-09	0.823763	337159	317405	ukb-a-159	finngen_R10_C3_COLON_ADENO_EXALLC	2.39E-06	33.41286114
rs4932264	15	89879754	C	T	-0.00238965	-0.00274538	0.000427292	0.0300155	0.729651	0.759081	2.24E-08	0.927123	337159	317405	ukb-a-159	finngen_R10_C3_COLON_ADENO_EXALLC	2.25E-06	31.27656643
rs7018475	9	22137686	G	T	0.0028523	-0.0205076	0.000434439	0.0285181	0.255606	0.279601	5.19E-11	0.472074	337159	317405	ukb-a-159	finngen_R10_C3_COLON_ADENO_EXALLC	3.10E-06	43.10551053
rs76895963	12	4275678	G	T	-0.0121557	0.15076	0.00146912	0.0757296	0.0192794	0.0300423	1.30E-16	0.0465061	337159	317405	ukb-a-159	finngen_R10_C3_COLON_ADENO_EXALLC	5.59E-06	68.46134141
rs7766070	6	20686342	A	C	0.00329241	-0.0728194	0.000429522	0.0272436	0.263982	0.334307	1.79E-14	0.00752004	337159	317405	ukb-a-159	finngen_R10_C3_COLON_ADENO_EXALLC	4.21E-06	58.75664611
rs810517	10	79182863	T	C	-0.00260493	-0.0338315	0.000380004	0.0254779	0.461588	0.482208	7.14E-12	0.184218	337159	317405	ukb-a-159	finngen_R10_C3_COLON_ADENO_EXALLC	3.37E-06	46.99111808
rs849142	7	28146272	C	T	-0.0025561	0.0116682	0.00037881	0.0256012	0.505679	0.482663	1.50E-11	0.648558	337159	317405	ukb-a-159	finngen_R10_C3_COLON_ADENO_EXALLC	3.27E-06	45.53158935
rs9808924	3	185796401	A	G	0.00378954	-0.00849662	0.000408109	0.027726	0.31388	0.307904	1.62E-20	0.759263	337159	317405	ukb-a-159	finngen_R10_C3_COLON_ADENO_EXALLC	6.19E-06	86.22250704
rs9957264	18	59214401	A	C	-0.00293017	0.0190238	0.00051203	0.0298414	0.164812	0.248746	1.05E-08	0.523803	337159	317405	ukb-a-159	finngen_R10_C3_COLON_ADENO_EXALLC	2.36E-06	32.74875701
rs10001190	4	6282906	G	A	0.00282049	-0.0018488	0.000392761	0.0233809	0.629639	0.635409	6.93E-13	0.936975	337159	318336	ukb-a-159	finngen_R10_C3_COLON_EXALLC	3.71E-06	51.56943988
rs10965246	9	22132699	C	T	-0.00459735	0.0727664	0.000496719	0.0315021	0.177477	0.150382	2.15E-20	0.0208944	337159	318336	ukb-a-159	finngen_R10_C3_COLON_EXALLC	6.17E-06	85.66306147
rs11257655	10	12265895	T	C	0.00266289	0.0272676	0.000466564	0.0256528	0.208883	0.265336	1.15E-08	0.287806	337159	318336	ukb-a-159	finngen_R10_C3_COLON_EXALLC	2.34E-06	32.57496833
rs115576427	5	102487100	G	A	0.00552876	-0.0165164	0.000876033	0.0523733	0.0498044	0.0472465	2.77E-10	0.752489	337159	318336	ukb-a-159	finngen_R10_C3_COLON_EXALLC	2.89E-06	39.83038857
rs11602873	11	72749717	T	A	-0.00302091	-0.0372457	0.000519492	0.0266301	0.158033	0.238758	6.06E-09	0.161924	337159	318336	ukb-a-159	finngen_R10_C3_COLON_EXALLC	2.43E-06	33.81565825
rs11658063	17	37743881	G	C	-0.00288283	-0.00929473	0.000390636	0.0245919	0.602314	0.703299	1.59E-13	0.705461	337159	318336	ukb-a-159	finngen_R10_C3_COLON_EXALLC	3.98E-06	54.46199391
rs12889801	14	38287357	T	C	-0.00211502	0.0109107	0.000379471	0.0225586	0.482791	0.484972	2.50E-08	0.628626	337159	318336	ukb-a-159	finngen_R10_C3_COLON_EXALLC	2.23E-06	31.06502972
rs13266634	8	117172544	T	C	-0.00260801	0.0046374	0.000409751	0.0231588	0.310597	0.375584	1.96E-10	0.84129	337159	318336	ukb-a-159	finngen_R10_C3_COLON_EXALLC	2.91E-06	40.51151272
rs1421085	16	53767042	C	T	0.00334819	-0.00685372	0.000386554	0.0227433	0.40212	0.419269	4.67E-18	0.763147	337159	318336	ukb-a-159	finngen_R10_C3_COLON_EXALLC	5.39E-06	75.0239363
rs1496653	3	23413299	G	A	-0.00301278	0.0200575	0.000469698	0.0244577	0.204219	0.312364	1.42E-10	0.412165	337159	318336	ukb-a-159	finngen_R10_C3_COLON_EXALLC	2.95E-06	41.14313848
rs1800961	20	44413724	T	C	0.0060217	-0.0800922	0.00108488	0.0532517	0.0315037	0.0454005	2.85E-08	0.132574	337159	318336	ukb-a-159	finngen_R10_C3_COLON_EXALLC	2.21E-06	30.80880295
rs2237895	11	2835964	C	A	0.00257316	-0.0676383	0.000383687	0.0226123	0.415947	0.511579	2.00E-11	0.00277869	337159	318336	ukb-a-159	finngen_R10_C3_COLON_EXALLC	3.22E-06	44.97585351
rs2972143	2	226251649	G	A	0.0023252	-0.00489989	0.0003965	0.0233564	0.646732	0.639834	4.51E-09	0.833834	337159	318336	ukb-a-159	finngen_R10_C3_COLON_EXALLC	2.47E-06	34.39016387
rs34744311	10	92707530	T	C	-0.00271156	-0.0249634	0.000391712	0.0229794	0.377056	0.396606	4.45E-12	0.277329	337159	318336	ukb-a-159	finngen_R10_C3_COLON_EXALLC	3.45E-06	47.91866221
rs34872471	10	112994312	C	T	0.00893968	-0.0249388	0.000417152	0.0279888	0.291319	0.201785	8.17E-102	0.372913	337159	318336	ukb-a-159	finngen_R10_C3_COLON_EXALLC	3.30E-05	459.2564732
rs459193	5	56510924	G	A	0.00251378	0.0291219	0.000434881	0.0241402	0.746842	0.683051	7.46E-09	0.227677	337159	318336	ukb-a-159	finngen_R10_C3_COLON_EXALLC	2.39E-06	33.41286114
rs4932264	15	89879754	C	T	-0.00238965	-0.00785243	0.000427292	0.0264008	0.729651	0.759074	2.24E-08	0.766138	337159	318336	ukb-a-159	finngen_R10_C3_COLON_EXALLC	2.25E-06	31.27656643
rs7018475	9	22137686	G	T	0.0028523	-0.00626146	0.000434439	0.0250654	0.255606	0.279634	5.19E-11	0.802738	337159	318336	ukb-a-159	finngen_R10_C3_COLON_EXALLC	3.10E-06	43.10551053
rs76895963	12	4275678	G	T	-0.0121557	0.107414	0.00146912	0.0669749	0.0192794	0.0300382	1.30E-16	0.108758	337159	318336	ukb-a-159	finngen_R10_C3_COLON_EXALLC	5.59E-06	68.46134141
rs7766070	6	20686342	A	C	0.00329241	-0.0703252	0.000429522	0.0239501	0.263982	0.334264	1.79E-14	0.00332124	337159	318336	ukb-a-159	finngen_R10_C3_COLON_EXALLC	4.21E-06	58.75664611
rs810517	10	79182863	T	C	-0.00260493	-0.0252486	0.000380004	0.022435	0.461588	0.482227	7.14E-12	0.260415	337159	318336	ukb-a-159	finngen_R10_C3_COLON_EXALLC	3.37E-06	46.99111808
rs849142	7	28146272	C	T	-0.0025561	0.0185273	0.00037881	0.0225087	0.505679	0.482696	1.50E-11	0.410441	337159	318336	ukb-a-159	finngen_R10_C3_COLON_EXALLC	3.27E-06	45.53158935
rs9808924	3	185796401	A	G	0.00378954	-0.00187592	0.000408109	0.0243919	0.31388	0.307916	1.62E-20	0.938697	337159	318336	ukb-a-159	finngen_R10_C3_COLON_EXALLC	6.19E-06	86.22250704
rs9957264	18	59214401	A	C	-0.00293017	0.0306559	0.00051203	0.0262567	0.164812	0.248767	1.05E-08	0.24299	337159	318336	ukb-a-159	finngen_R10_C3_COLON_EXALLC	2.36E-06	32.74875701
rs10001190	4	6282906	G	A	0.00282049	0.00609195	0.000392761	0.0202649	0.629639	0.635427	6.93E-13	0.763707	337159	319803	ukb-a-159	finngen_R10_C3_COLORECTAL_ADENO_EXALLC	3.71E-06	51.56943988
rs10965246	9	22132699	C	T	-0.00459735	0.0480273	0.000496719	0.0273365	0.177477	0.150365	2.15E-20	0.0789369	337159	319803	ukb-a-159	finngen_R10_C3_COLORECTAL_ADENO_EXALLC	6.17E-06	85.66306147
rs11257655	10	12265895	T	C	0.00266289	-0.00896782	0.000466564	0.0223174	0.208883	0.265224	1.15E-08	0.687809	337159	319803	ukb-a-159	finngen_R10_C3_COLORECTAL_ADENO_EXALLC	2.34E-06	32.57496833
rs115576427	5	102487100	G	A	0.00552876	-0.0443151	0.000876033	0.0455802	0.0498044	0.047223	2.77E-10	0.330928	337159	319803	ukb-a-159	finngen_R10_C3_COLORECTAL_ADENO_EXALLC	2.89E-06	39.83038857
rs11602873	11	72749717	T	A	-0.00302091	-0.047931	0.000519492	0.0231234	0.158033	0.23867	6.06E-09	0.0381874	337159	319803	ukb-a-159	finngen_R10_C3_COLORECTAL_ADENO_EXALLC	2.43E-06	33.81565825
rs11658063	17	37743881	G	C	-0.00288283	0.00995374	0.000390636	0.0213512	0.602314	0.703336	1.59E-13	0.64108	337159	319803	ukb-a-159	finngen_R10_C3_COLORECTAL_ADENO_EXALLC	3.98E-06	54.46199391
rs12889801	14	38287357	T	C	-0.00211502	-0.00650006	0.000379471	0.0196105	0.482791	0.484885	2.50E-08	0.740299	337159	319803	ukb-a-159	finngen_R10_C3_COLORECTAL_ADENO_EXALLC	2.23E-06	31.06502972
rs13266634	8	117172544	T	C	-0.00260801	-0.00448224	0.000409751	0.0201319	0.310597	0.375539	1.96E-10	0.823813	337159	319803	ukb-a-159	finngen_R10_C3_COLORECTAL_ADENO_EXALLC	2.91E-06	40.51151272
rs1421085	16	53767042	C	T	0.00334819	0.00650826	0.000386554	0.0197595	0.40212	0.419313	4.67E-18	0.741874	337159	319803	ukb-a-159	finngen_R10_C3_COLORECTAL_ADENO_EXALLC	5.39E-06	75.0239363
rs1496653	3	23413299	G	A	-0.00301278	0.00037215	0.000469698	0.0212284	0.204219	0.312281	1.42E-10	0.986013	337159	319803	ukb-a-159	finngen_R10_C3_COLORECTAL_ADENO_EXALLC	2.95E-06	41.14313848
rs1800961	20	44413724	T	C	0.0060217	-0.018057	0.00108488	0.0463477	0.0315037	0.0454339	2.85E-08	0.696833	337159	319803	ukb-a-159	finngen_R10_C3_COLORECTAL_ADENO_EXALLC	2.21E-06	30.80880295
rs2237895	11	2835964	C	A	0.00257316	-0.043554	0.000383687	0.0197293	0.415947	0.511616	2.00E-11	0.0272734	337159	319803	ukb-a-159	finngen_R10_C3_COLORECTAL_ADENO_EXALLC	3.22E-06	44.97585351
rs2972143	2	226251649	G	A	0.0023252	-0.0100622	0.0003965	0.0202993	0.646732	0.639805	4.51E-09	0.62011	337159	319803	ukb-a-159	finngen_R10_C3_COLORECTAL_ADENO_EXALLC	2.47E-06	34.39016387
rs34744311	10	92707530	T	C	-0.00271156	-0.0138349	0.000391712	0.0199656	0.377056	0.39663	4.45E-12	0.488349	337159	319803	ukb-a-159	finngen_R10_C3_COLORECTAL_ADENO_EXALLC	3.45E-06	47.91866221
rs34872471	10	112994312	C	T	0.00893968	-0.0332903	0.000417152	0.0242793	0.291319	0.201779	8.17E-102	0.170333	337159	319803	ukb-a-159	finngen_R10_C3_COLORECTAL_ADENO_EXALLC	3.30E-05	459.2564732
rs459193	5	56510924	G	A	0.00251378	0.012222	0.000434881	0.0209506	0.746842	0.682996	7.46E-09	0.559644	337159	319803	ukb-a-159	finngen_R10_C3_COLORECTAL_ADENO_EXALLC	2.39E-06	33.41286114
rs4932264	15	89879754	C	T	-0.00238965	0.0121132	0.000427292	0.0229559	0.729651	0.759136	2.24E-08	0.597729	337159	319803	ukb-a-159	finngen_R10_C3_COLORECTAL_ADENO_EXALLC	2.25E-06	31.27656643
rs7018475	9	22137686	G	T	0.0028523	-0.0254979	0.000434439	0.021812	0.255606	0.279527	5.19E-11	0.242411	337159	319803	ukb-a-159	finngen_R10_C3_COLORECTAL_ADENO_EXALLC	3.10E-06	43.10551053
rs76895963	12	4275678	G	T	-0.0121557	0.0897085	0.00146912	0.0578067	0.0192794	0.0300558	1.30E-16	0.120693	337159	319803	ukb-a-159	finngen_R10_C3_COLORECTAL_ADENO_EXALLC	5.59E-06	68.46134141
rs7766070	6	20686342	A	C	0.00329241	-0.0477636	0.000429522	0.0207224	0.263982	0.334269	1.79E-14	0.0211709	337159	319803	ukb-a-159	finngen_R10_C3_COLORECTAL_ADENO_EXALLC	4.21E-06	58.75664611
rs810517	10	79182863	T	C	-0.00260493	-0.012085	0.000380004	0.0194708	0.461588	0.482236	7.14E-12	0.534817	337159	319803	ukb-a-159	finngen_R10_C3_COLORECTAL_ADENO_EXALLC	3.37E-06	46.99111808
rs849142	7	28146272	C	T	-0.0025561	0.0206176	0.00037881	0.0195905	0.505679	0.48277	1.50E-11	0.292602	337159	319803	ukb-a-159	finngen_R10_C3_COLORECTAL_ADENO_EXALLC	3.27E-06	45.53158935
rs9808924	3	185796401	A	G	0.00378954	0.00480151	0.000408109	0.0211641	0.31388	0.307936	1.62E-20	0.820524	337159	319803	ukb-a-159	finngen_R10_C3_COLORECTAL_ADENO_EXALLC	6.19E-06	86.22250704
rs9957264	18	59214401	A	C	-0.00293017	0.0121958	0.00051203	0.0227947	0.164812	0.248727	1.05E-08	0.592631	337159	319803	ukb-a-159	finngen_R10_C3_COLORECTAL_ADENO_EXALLC	2.36E-06	32.74875701
rs10001190	4	6282906	G	A	0.00282049	0.00262495	0.000392761	0.018343	0.629639	0.635431	6.93E-13	0.886208	337159	321040	ukb-a-159	finngen_R10_C3_COLORECTAL_EXALLC	3.71E-06	51.56943988
rs10965246	9	22132699	C	T	-0.00459735	0.0350821	0.000496719	0.0247687	0.177477	0.150339	2.15E-20	0.156662	337159	321040	ukb-a-159	finngen_R10_C3_COLORECTAL_EXALLC	6.17E-06	85.66306147
rs11257655	10	12265895	T	C	0.00266289	0.000926959	0.000466564	0.0201742	0.208883	0.265255	1.15E-08	0.963352	337159	321040	ukb-a-159	finngen_R10_C3_COLORECTAL_EXALLC	2.34E-06	32.57496833
rs115576427	5	102487100	G	A	0.00552876	-0.0530576	0.000876033	0.0412935	0.0498044	0.0472096	2.77E-10	0.19883	337159	321040	ukb-a-159	finngen_R10_C3_COLORECTAL_EXALLC	2.89E-06	39.83038857
rs11602873	11	72749717	T	A	-0.00302091	-0.0337179	0.000519492	0.0209112	0.158033	0.238672	6.06E-09	0.106868	337159	321040	ukb-a-159	finngen_R10_C3_COLORECTAL_EXALLC	2.43E-06	33.81565825
rs11658063	17	37743881	G	C	-0.00288283	0.0117775	0.000390636	0.0193192	0.602314	0.703333	1.59E-13	0.542111	337159	321040	ukb-a-159	finngen_R10_C3_COLORECTAL_EXALLC	3.98E-06	54.46199391
rs12889801	14	38287357	T	C	-0.00211502	-0.000587409	0.000379471	0.0177401	0.482791	0.484903	2.50E-08	0.973585	337159	321040	ukb-a-159	finngen_R10_C3_COLORECTAL_EXALLC	2.23E-06	31.06502972
rs13266634	8	117172544	T	C	-0.00260801	0.00356795	0.000409751	0.0182039	0.310597	0.375571	1.96E-10	0.844611	337159	321040	ukb-a-159	finngen_R10_C3_COLORECTAL_EXALLC	2.91E-06	40.51151272
rs1421085	16	53767042	C	T	0.00334819	0.00738226	0.000386554	0.0178767	0.40212	0.419316	4.67E-18	0.67964	337159	321040	ukb-a-159	finngen_R10_C3_COLORECTAL_EXALLC	5.39E-06	75.0239363
rs1496653	3	23413299	G	A	-0.00301278	0.00221689	0.000469698	0.0192274	0.204219	0.312269	1.42E-10	0.908208	337159	321040	ukb-a-159	finngen_R10_C3_COLORECTAL_EXALLC	2.95E-06	41.14313848
rs1800961	20	44413724	T	C	0.0060217	-0.036893	0.00108488	0.0419547	0.0315037	0.0454169	2.85E-08	0.37921	337159	321040	ukb-a-159	finngen_R10_C3_COLORECTAL_EXALLC	2.21E-06	30.80880295
rs2237895	11	2835964	C	A	0.00257316	-0.0512245	0.000383687	0.0178046	0.415947	0.511555	2.00E-11	0.0040143	337159	321040	ukb-a-159	finngen_R10_C3_COLORECTAL_EXALLC	3.22E-06	44.97585351
rs2972143	2	226251649	G	A	0.0023252	-0.00750631	0.0003965	0.0183858	0.646732	0.63982	4.51E-09	0.683078	337159	321040	ukb-a-159	finngen_R10_C3_COLORECTAL_EXALLC	2.47E-06	34.39016387
rs34744311	10	92707530	T	C	-0.00271156	-0.022206	0.000391712	0.0180568	0.377056	0.396575	4.45E-12	0.218777	337159	321040	ukb-a-159	finngen_R10_C3_COLORECTAL_EXALLC	3.45E-06	47.91866221
rs34872471	10	112994312	C	T	0.00893968	-0.026797	0.000417152	0.0220028	0.291319	0.20178	8.17E-102	0.223266	337159	321040	ukb-a-159	finngen_R10_C3_COLORECTAL_EXALLC	3.30E-05	459.2564732
rs459193	5	56510924	G	A	0.00251378	0.0247752	0.000434881	0.0189671	0.746842	0.683082	7.46E-09	0.191478	337159	321040	ukb-a-159	finngen_R10_C3_COLORECTAL_EXALLC	2.39E-06	33.41286114
rs4932264	15	89879754	C	T	-0.00238965	0.00718736	0.000427292	0.0207484	0.729651	0.759123	2.24E-08	0.729038	337159	321040	ukb-a-159	finngen_R10_C3_COLORECTAL_EXALLC	2.25E-06	31.27656643
rs7018475	9	22137686	G	T	0.0028523	-0.0225141	0.000434439	0.0197136	0.255606	0.279537	5.19E-11	0.253429	337159	321040	ukb-a-159	finngen_R10_C3_COLORECTAL_EXALLC	3.10E-06	43.10551053
rs76895963	12	4275678	G	T	-0.0121557	0.0733869	0.00146912	0.0524583	0.0192794	0.030056	1.30E-16	0.161826	337159	321040	ukb-a-159	finngen_R10_C3_COLORECTAL_EXALLC	5.59E-06	68.46134141
rs7766070	6	20686342	A	C	0.00329241	-0.0593605	0.000429522	0.0188187	0.263982	0.334165	1.79E-14	0.00160864	337159	321040	ukb-a-159	finngen_R10_C3_COLORECTAL_EXALLC	4.21E-06	58.75664611
rs810517	10	79182863	T	C	-0.00260493	-0.0210407	0.000380004	0.0176315	0.461588	0.48221	7.14E-12	0.23273	337159	321040	ukb-a-159	finngen_R10_C3_COLORECTAL_EXALLC	3.37E-06	46.99111808
rs849142	7	28146272	C	T	-0.0025561	0.0254724	0.00037881	0.0177088	0.505679	0.482816	1.50E-11	0.150321	337159	321040	ukb-a-159	finngen_R10_C3_COLORECTAL_EXALLC	3.27E-06	45.53158935
rs9808924	3	185796401	A	G	0.00378954	0.00551461	0.000408109	0.0191486	0.31388	0.307941	1.62E-20	0.773353	337159	321040	ukb-a-159	finngen_R10_C3_COLORECTAL_EXALLC	6.19E-06	86.22250704
rs9957264	18	59214401	A	C	-0.00293017	0.0246236	0.00051203	0.0206176	0.164812	0.248754	1.05E-08	0.23236	337159	321040	ukb-a-159	finngen_R10_C3_COLORECTAL_EXALLC	2.36E-06	32.74875701
rs10001190	4	6282906	G	A	0.00282049	0.0347044	0.000392761	0.02084	0.629639	0.635553	6.93E-13	0.0958584	337159	319508	ukb-a-159	finngen_R10_C3_LUNG_NONSMALL_EXALLC	3.71E-06	51.56943988
rs10965246	9	22132699	C	T	-0.00459735	0.0186044	0.000496719	0.0281155	0.177477	0.150294	2.15E-20	0.508155	337159	319508	ukb-a-159	finngen_R10_C3_LUNG_NONSMALL_EXALLC	6.17E-06	85.66306147
rs11257655	10	12265895	T	C	0.00266289	0.00606169	0.000466564	0.0229308	0.208883	0.265257	1.15E-08	0.791513	337159	319508	ukb-a-159	finngen_R10_C3_LUNG_NONSMALL_EXALLC	2.34E-06	32.57496833
rs115576427	5	102487100	G	A	0.00552876	-0.00624748	0.000876033	0.0466552	0.0498044	0.0472601	2.77E-10	0.893476	337159	319508	ukb-a-159	finngen_R10_C3_LUNG_NONSMALL_EXALLC	2.89E-06	39.83038857
rs11602873	11	72749717	T	A	-0.00302091	0.00956642	0.000519492	0.0236845	0.158033	0.238865	6.06E-09	0.686278	337159	319508	ukb-a-159	finngen_R10_C3_LUNG_NONSMALL_EXALLC	2.43E-06	33.81565825
rs11658063	17	37743881	G	C	-0.00288283	0.0289506	0.000390636	0.0218972	0.602314	0.703409	1.59E-13	0.186131	337159	319508	ukb-a-159	finngen_R10_C3_LUNG_NONSMALL_EXALLC	3.98E-06	54.46199391
rs12889801	14	38287357	T	C	-0.00211502	0.0227767	0.000379471	0.0200973	0.482791	0.485033	2.50E-08	0.257079	337159	319508	ukb-a-159	finngen_R10_C3_LUNG_NONSMALL_EXALLC	2.23E-06	31.06502972
rs13266634	8	117172544	T	C	-0.00260801	0.0200344	0.000409751	0.0206629	0.310597	0.37565	1.96E-10	0.332254	337159	319508	ukb-a-159	finngen_R10_C3_LUNG_NONSMALL_EXALLC	2.91E-06	40.51151272
rs1421085	16	53767042	C	T	0.00334819	-0.0467594	0.000386554	0.02025	0.40212	0.419103	4.67E-18	0.0209377	337159	319508	ukb-a-159	finngen_R10_C3_LUNG_NONSMALL_EXALLC	5.39E-06	75.0239363
rs1496653	3	23413299	G	A	-0.00301278	-0.0109743	0.000469698	0.0217846	0.204219	0.312262	1.42E-10	0.614427	337159	319508	ukb-a-159	finngen_R10_C3_LUNG_NONSMALL_EXALLC	2.95E-06	41.14313848
rs1800961	20	44413724	T	C	0.0060217	0.0250622	0.00108488	0.0475518	0.0315037	0.0454646	2.85E-08	0.598159	337159	319508	ukb-a-159	finngen_R10_C3_LUNG_NONSMALL_EXALLC	2.21E-06	30.80880295
rs2237895	11	2835964	C	A	0.00257316	-0.0315747	0.000383687	0.0202504	0.415947	0.511713	2.00E-11	0.118946	337159	319508	ukb-a-159	finngen_R10_C3_LUNG_NONSMALL_EXALLC	3.22E-06	44.97585351
rs2972143	2	226251649	G	A	0.0023252	0.00543418	0.0003965	0.0208612	0.646732	0.639884	4.51E-09	0.794484	337159	319508	ukb-a-159	finngen_R10_C3_LUNG_NONSMALL_EXALLC	2.47E-06	34.39016387
rs34744311	10	92707530	T	C	-0.00271156	0.00443276	0.000391712	0.0204815	0.377056	0.39671	4.45E-12	0.828654	337159	319508	ukb-a-159	finngen_R10_C3_LUNG_NONSMALL_EXALLC	3.45E-06	47.91866221
rs34872471	10	112994312	C	T	0.00893968	-0.0464035	0.000417152	0.0249996	0.291319	0.201703	8.17E-102	0.0634293	337159	319508	ukb-a-159	finngen_R10_C3_LUNG_NONSMALL_EXALLC	3.30E-05	459.2564732
rs459193	5	56510924	G	A	0.00251378	-0.0250093	0.000434881	0.0214836	0.746842	0.682887	7.46E-09	0.244379	337159	319508	ukb-a-159	finngen_R10_C3_LUNG_NONSMALL_EXALLC	2.39E-06	33.41286114
rs4932264	15	89879754	C	T	-0.00238965	-0.0606032	0.000427292	0.0232918	0.729651	0.758935	2.24E-08	0.00927043	337159	319508	ukb-a-159	finngen_R10_C3_LUNG_NONSMALL_EXALLC	2.25E-06	31.27656643
rs7018475	9	22137686	G	T	0.0028523	0.00563219	0.000434439	0.0223914	0.255606	0.279646	5.19E-11	0.801402	337159	319508	ukb-a-159	finngen_R10_C3_LUNG_NONSMALL_EXALLC	3.10E-06	43.10551053
rs76895963	12	4275678	G	T	-0.0121557	0.108222	0.00146912	0.0592988	0.0192794	0.0300603	1.30E-16	0.0679986	337159	319508	ukb-a-159	finngen_R10_C3_LUNG_NONSMALL_EXALLC	5.59E-06	68.46134141
rs7766070	6	20686342	A	C	0.00329241	-0.0320351	0.000429522	0.0212707	0.263982	0.334367	1.79E-14	0.13205	337159	319508	ukb-a-159	finngen_R10_C3_LUNG_NONSMALL_EXALLC	4.21E-06	58.75664611
rs810517	10	79182863	T	C	-0.00260493	0.0101426	0.000380004	0.0199618	0.461588	0.482355	7.14E-12	0.611384	337159	319508	ukb-a-159	finngen_R10_C3_LUNG_NONSMALL_EXALLC	3.37E-06	46.99111808
rs849142	7	28146272	C	T	-0.0025561	0.0132459	0.00037881	0.020093	0.505679	0.482747	1.50E-11	0.50975	337159	319508	ukb-a-159	finngen_R10_C3_LUNG_NONSMALL_EXALLC	3.27E-06	45.53158935
rs9808924	3	185796401	A	G	0.00378954	-0.0368293	0.000408109	0.0217347	0.31388	0.307802	1.62E-20	0.0901716	337159	319508	ukb-a-159	finngen_R10_C3_LUNG_NONSMALL_EXALLC	6.19E-06	86.22250704
rs9957264	18	59214401	A	C	-0.00293017	-0.0546294	0.00051203	0.0233967	0.164812	0.248535	1.05E-08	0.0195479	337159	319508	ukb-a-159	finngen_R10_C3_LUNG_NONSMALL_EXALLC	2.36E-06	32.74875701
rs10001190	4	6282906	G	A	0.00282049	-0.067205	0.000392761	0.0409608	0.629639	0.635347	6.93E-13	0.100857	337159	314708	ukb-a-159	finngen_R10_C3_MENINGIOMA_EXALLC	3.71E-06	51.56943988
rs10965246	9	22132699	C	T	-0.00459735	-0.00298737	0.000496719	0.0550503	0.177477	0.150301	2.15E-20	0.956723	337159	314708	ukb-a-159	finngen_R10_C3_MENINGIOMA_EXALLC	6.17E-06	85.66306147
rs11257655	10	12265895	T	C	0.00266289	-0.137357	0.000466564	0.0453538	0.208883	0.265277	1.15E-08	0.00245708	337159	314708	ukb-a-159	finngen_R10_C3_MENINGIOMA_EXALLC	2.34E-06	32.57496833
rs115576427	5	102487100	G	A	0.00552876	-0.103503	0.000876033	0.0928413	0.0498044	0.0472173	2.77E-10	0.264919	337159	314708	ukb-a-159	finngen_R10_C3_MENINGIOMA_EXALLC	2.89E-06	39.83038857
rs11602873	11	72749717	T	A	-0.00302091	0.0141244	0.000519492	0.0462594	0.158033	0.238922	6.06E-09	0.760116	337159	314708	ukb-a-159	finngen_R10_C3_MENINGIOMA_EXALLC	2.43E-06	33.81565825
rs11658063	17	37743881	G	C	-0.00288283	-0.00479369	0.000390636	0.0431729	0.602314	0.703407	1.59E-13	0.911589	337159	314708	ukb-a-159	finngen_R10_C3_MENINGIOMA_EXALLC	3.98E-06	54.46199391
rs12889801	14	38287357	T	C	-0.00211502	-0.056319	0.000379471	0.0394133	0.482791	0.48496	2.50E-08	0.153023	337159	314708	ukb-a-159	finngen_R10_C3_MENINGIOMA_EXALLC	2.23E-06	31.06502972
rs13266634	8	117172544	T	C	-0.00260801	-0.00165084	0.000409751	0.0405369	0.310597	0.375538	1.96E-10	0.967516	337159	314708	ukb-a-159	finngen_R10_C3_MENINGIOMA_EXALLC	2.91E-06	40.51151272
rs1421085	16	53767042	C	T	0.00334819	-0.00429798	0.000386554	0.0397577	0.40212	0.419296	4.67E-18	0.913913	337159	314708	ukb-a-159	finngen_R10_C3_MENINGIOMA_EXALLC	5.39E-06	75.0239363
rs1496653	3	23413299	G	A	-0.00301278	-0.0228722	0.000469698	0.0426873	0.204219	0.312402	1.42E-10	0.592092	337159	314708	ukb-a-159	finngen_R10_C3_MENINGIOMA_EXALLC	2.95E-06	41.14313848
rs1800961	20	44413724	T	C	0.0060217	-0.0941006	0.00108488	0.0938602	0.0315037	0.0454119	2.85E-08	0.316073	337159	314708	ukb-a-159	finngen_R10_C3_MENINGIOMA_EXALLC	2.21E-06	30.80880295
rs2237895	11	2835964	C	A	0.00257316	0.0416976	0.000383687	0.039693	0.415947	0.511764	2.00E-11	0.293488	337159	314708	ukb-a-159	finngen_R10_C3_MENINGIOMA_EXALLC	3.22E-06	44.97585351
rs2972143	2	226251649	G	A	0.0023252	-0.00997097	0.0003965	0.0409011	0.646732	0.639852	4.51E-09	0.8074	337159	314708	ukb-a-159	finngen_R10_C3_MENINGIOMA_EXALLC	2.47E-06	34.39016387
rs34744311	10	92707530	T	C	-0.00271156	0.0429124	0.000391712	0.0402059	0.377056	0.396709	4.45E-12	0.28583	337159	314708	ukb-a-159	finngen_R10_C3_MENINGIOMA_EXALLC	3.45E-06	47.91866221
rs34872471	10	112994312	C	T	0.00893968	-0.0360552	0.000417152	0.0492943	0.291319	0.201715	8.17E-102	0.464517	337159	314708	ukb-a-159	finngen_R10_C3_MENINGIOMA_EXALLC	3.30E-05	459.2564732
rs459193	5	56510924	G	A	0.00251378	-0.0193277	0.000434881	0.0421879	0.746842	0.682966	7.46E-09	0.646855	337159	314708	ukb-a-159	finngen_R10_C3_MENINGIOMA_EXALLC	2.39E-06	33.41286114
rs4932264	15	89879754	C	T	-0.00238965	0.0597849	0.000427292	0.0460068	0.729651	0.759088	2.24E-08	0.193779	337159	314708	ukb-a-159	finngen_R10_C3_MENINGIOMA_EXALLC	2.25E-06	31.27656643
rs7018475	9	22137686	G	T	0.0028523	-0.0673434	0.000434439	0.0439575	0.255606	0.279619	5.19E-11	0.125519	337159	314708	ukb-a-159	finngen_R10_C3_MENINGIOMA_EXALLC	3.10E-06	43.10551053
rs76895963	12	4275678	G	T	-0.0121557	0.241387	0.00146912	0.117518	0.0192794	0.0300077	1.30E-16	0.0399715	337159	314708	ukb-a-159	finngen_R10_C3_MENINGIOMA_EXALLC	5.59E-06	68.46134141
rs7766070	6	20686342	A	C	0.00329241	-0.0641692	0.000429522	0.0417608	0.263982	0.33446	1.79E-14	0.124394	337159	314708	ukb-a-159	finngen_R10_C3_MENINGIOMA_EXALLC	4.21E-06	58.75664611
rs810517	10	79182863	T	C	-0.00260493	0.0163099	0.000380004	0.039286	0.461588	0.482276	7.14E-12	0.678025	337159	314708	ukb-a-159	finngen_R10_C3_MENINGIOMA_EXALLC	3.37E-06	46.99111808
rs849142	7	28146272	C	T	-0.0025561	0.014533	0.00037881	0.0394419	0.505679	0.482634	1.50E-11	0.712525	337159	314708	ukb-a-159	finngen_R10_C3_MENINGIOMA_EXALLC	3.27E-06	45.53158935
rs9808924	3	185796401	A	G	0.00378954	-0.0440266	0.000408109	0.0425753	0.31388	0.307951	1.62E-20	0.301095	337159	314708	ukb-a-159	finngen_R10_C3_MENINGIOMA_EXALLC	6.19E-06	86.22250704
rs9957264	18	59214401	A	C	-0.00293017	0.0225724	0.00051203	0.0457317	0.164812	0.248816	1.05E-08	0.621601	337159	314708	ukb-a-159	finngen_R10_C3_MENINGIOMA_EXALLC	2.36E-06	32.74875701
rs10001190	4	6282906	G	A	0.00282049	-0.0679243	0.000392761	0.051365	0.629639	0.635328	6.93E-13	0.18604	337159	315025	ukb-a-159	finngen_R10_C3_ORALCAVITY_EXALLC	3.71E-06	51.56943988
rs10965246	9	22132699	C	T	-0.00459735	0.0580436	0.000496719	0.069513	0.177477	0.150293	2.15E-20	0.403715	337159	315025	ukb-a-159	finngen_R10_C3_ORALCAVITY_EXALLC	6.17E-06	85.66306147
rs11257655	10	12265895	T	C	0.00266289	-0.113614	0.000466564	0.0565311	0.208883	0.265243	1.15E-08	0.044457	337159	315025	ukb-a-159	finngen_R10_C3_ORALCAVITY_EXALLC	2.34E-06	32.57496833
rs115576427	5	102487100	G	A	0.00552876	-0.0212095	0.000876033	0.114873	0.0498044	0.0472409	2.77E-10	0.853516	337159	315025	ukb-a-159	finngen_R10_C3_ORALCAVITY_EXALLC	2.89E-06	39.83038857
rs11602873	11	72749717	T	A	-0.00302091	-0.0282595	0.000519492	0.0583557	0.158033	0.238891	6.06E-09	0.6282	337159	315025	ukb-a-159	finngen_R10_C3_ORALCAVITY_EXALLC	2.43E-06	33.81565825
rs11658063	17	37743881	G	C	-0.00288283	0.0308263	0.000390636	0.0541416	0.602314	0.703416	1.59E-13	0.569108	337159	315025	ukb-a-159	finngen_R10_C3_ORALCAVITY_EXALLC	3.98E-06	54.46199391
rs12889801	14	38287357	T	C	-0.00211502	0.018113	0.000379471	0.0495551	0.482791	0.484971	2.50E-08	0.714728	337159	315025	ukb-a-159	finngen_R10_C3_ORALCAVITY_EXALLC	2.23E-06	31.06502972
rs13266634	8	117172544	T	C	-0.00260801	0.014722	0.000409751	0.051118	0.310597	0.375591	1.96E-10	0.773346	337159	315025	ukb-a-159	finngen_R10_C3_ORALCAVITY_EXALLC	2.91E-06	40.51151272
rs1421085	16	53767042	C	T	0.00334819	-0.00159099	0.000386554	0.0500014	0.40212	0.419293	4.67E-18	0.974616	337159	315025	ukb-a-159	finngen_R10_C3_ORALCAVITY_EXALLC	5.39E-06	75.0239363
rs1496653	3	23413299	G	A	-0.00301278	-0.0146942	0.000469698	0.0536963	0.204219	0.312397	1.42E-10	0.78435	337159	315025	ukb-a-159	finngen_R10_C3_ORALCAVITY_EXALLC	2.95E-06	41.14313848
rs1800961	20	44413724	T	C	0.0060217	-0.148094	0.00108488	0.117167	0.0315037	0.045414	2.85E-08	0.206246	337159	315025	ukb-a-159	finngen_R10_C3_ORALCAVITY_EXALLC	2.21E-06	30.80880295
rs2237895	11	2835964	C	A	0.00257316	-0.0123159	0.000383687	0.0498066	0.415947	0.511749	2.00E-11	0.804695	337159	315025	ukb-a-159	finngen_R10_C3_ORALCAVITY_EXALLC	3.22E-06	44.97585351
rs2972143	2	226251649	G	A	0.0023252	-0.0542723	0.0003965	0.0513613	0.646732	0.639808	4.51E-09	0.290659	337159	315025	ukb-a-159	finngen_R10_C3_ORALCAVITY_EXALLC	2.47E-06	34.39016387
rs34744311	10	92707530	T	C	-0.00271156	-0.00821485	0.000391712	0.0503836	0.377056	0.396683	4.45E-12	0.870482	337159	315025	ukb-a-159	finngen_R10_C3_ORALCAVITY_EXALLC	3.45E-06	47.91866221
rs34872471	10	112994312	C	T	0.00893968	-0.11489	0.000417152	0.0615497	0.291319	0.201719	8.17E-102	0.0619541	337159	315025	ukb-a-159	finngen_R10_C3_ORALCAVITY_EXALLC	3.30E-05	459.2564732
rs459193	5	56510924	G	A	0.00251378	-0.015858	0.000434881	0.0529237	0.746842	0.682961	7.46E-09	0.764452	337159	315025	ukb-a-159	finngen_R10_C3_ORALCAVITY_EXALLC	2.39E-06	33.41286114
rs4932264	15	89879754	C	T	-0.00238965	-0.0123624	0.000427292	0.0579766	0.729651	0.759073	2.24E-08	0.831147	337159	315025	ukb-a-159	finngen_R10_C3_ORALCAVITY_EXALLC	2.25E-06	31.27656643
rs7018475	9	22137686	G	T	0.0028523	0.0179653	0.000434439	0.0554135	0.255606	0.27966	5.19E-11	0.745784	337159	315025	ukb-a-159	finngen_R10_C3_ORALCAVITY_EXALLC	3.10E-06	43.10551053
rs76895963	12	4275678	G	T	-0.0121557	-0.149863	0.00146912	0.145201	0.0192794	0.0299814	1.30E-16	0.302024	337159	315025	ukb-a-159	finngen_R10_C3_ORALCAVITY_EXALLC	5.59E-06	68.46134141
rs7766070	6	20686342	A	C	0.00329241	-0.114775	0.000429522	0.0523035	0.263982	0.334426	1.79E-14	0.0282072	337159	315025	ukb-a-159	finngen_R10_C3_ORALCAVITY_EXALLC	4.21E-06	58.75664611
rs810517	10	79182863	T	C	-0.00260493	0.00995475	0.000380004	0.0493211	0.461588	0.482282	7.14E-12	0.840045	337159	315025	ukb-a-159	finngen_R10_C3_ORALCAVITY_EXALLC	3.37E-06	46.99111808
rs849142	7	28146272	C	T	-0.0025561	-0.0329883	0.00037881	0.0495895	0.505679	0.482569	1.50E-11	0.505905	337159	315025	ukb-a-159	finngen_R10_C3_ORALCAVITY_EXALLC	3.27E-06	45.53158935
rs9808924	3	185796401	A	G	0.00378954	-0.0615389	0.000408109	0.0535713	0.31388	0.307903	1.62E-20	0.250668	337159	315025	ukb-a-159	finngen_R10_C3_ORALCAVITY_EXALLC	6.19E-06	86.22250704
rs9957264	18	59214401	A	C	-0.00293017	0.00544148	0.00051203	0.057207	0.164812	0.248777	1.05E-08	0.92422	337159	315025	ukb-a-159	finngen_R10_C3_ORALCAVITY_EXALLC	2.36E-06	32.74875701
rs10001190	4	6282906	G	A	0.00282049	0.0368473	0.000392761	0.0684688	0.629639	0.635383	6.93E-13	0.590466	337159	314657	ukb-a-159	finngen_R10_C3_TONSIL_BASETONGUE	3.71E-06	51.56943988
rs10965246	9	22132699	C	T	-0.00459735	0.0629919	0.000496719	0.0926305	0.177477	0.150292	2.15E-20	0.496483	337159	314657	ukb-a-159	finngen_R10_C3_TONSIL_BASETONGUE	6.17E-06	85.66306147
rs11257655	10	12265895	T	C	0.00266289	-0.0151155	0.000466564	0.0756099	0.208883	0.265305	1.15E-08	0.841547	337159	314657	ukb-a-159	finngen_R10_C3_TONSIL_BASETONGUE	2.34E-06	32.57496833
rs115576427	5	102487100	G	A	0.00552876	0.106965	0.000876033	0.156698	0.0498044	0.0472469	2.77E-10	0.494849	337159	314657	ukb-a-159	finngen_R10_C3_TONSIL_BASETONGUE	2.89E-06	39.83038857
rs11602873	11	72749717	T	A	-0.00302091	-0.104639	0.000519492	0.0781667	0.158033	0.238881	6.06E-09	0.180681	337159	314657	ukb-a-159	finngen_R10_C3_TONSIL_BASETONGUE	2.43E-06	33.81565825
rs11658063	17	37743881	G	C	-0.00288283	-0.059641	0.000390636	0.0722476	0.602314	0.703381	1.59E-13	0.409083	337159	314657	ukb-a-159	finngen_R10_C3_TONSIL_BASETONGUE	3.98E-06	54.46199391
rs12889801	14	38287357	T	C	-0.00211502	0.0676272	0.000379471	0.0663177	0.482791	0.484993	2.50E-08	0.307848	337159	314657	ukb-a-159	finngen_R10_C3_TONSIL_BASETONGUE	2.23E-06	31.06502972
rs13266634	8	117172544	T	C	-0.00260801	0.0465538	0.000409751	0.0680509	0.310597	0.375604	1.96E-10	0.493911	337159	314657	ukb-a-159	finngen_R10_C3_TONSIL_BASETONGUE	2.91E-06	40.51151272
rs1421085	16	53767042	C	T	0.00334819	-0.127785	0.000386554	0.0666725	0.40212	0.419246	4.67E-18	0.0552866	337159	314657	ukb-a-159	finngen_R10_C3_TONSIL_BASETONGUE	5.39E-06	75.0239363
rs1496653	3	23413299	G	A	-0.00301278	0.00550625	0.000469698	0.0718759	0.204219	0.312413	1.42E-10	0.938936	337159	314657	ukb-a-159	finngen_R10_C3_TONSIL_BASETONGUE	2.95E-06	41.14313848
rs1800961	20	44413724	T	C	0.0060217	0.0628028	0.00108488	0.157085	0.0315037	0.0454329	2.85E-08	0.689303	337159	314657	ukb-a-159	finngen_R10_C3_TONSIL_BASETONGUE	2.21E-06	30.80880295
rs2237895	11	2835964	C	A	0.00257316	0.0263572	0.000383687	0.0666136	0.415947	0.511761	2.00E-11	0.692346	337159	314657	ukb-a-159	finngen_R10_C3_TONSIL_BASETONGUE	3.22E-06	44.97585351
rs2972143	2	226251649	G	A	0.0023252	0.00250193	0.0003965	0.0688221	0.646732	0.639845	4.51E-09	0.971	337159	314657	ukb-a-159	finngen_R10_C3_TONSIL_BASETONGUE	2.47E-06	34.39016387
rs34744311	10	92707530	T	C	-0.00271156	-0.0074063	0.000391712	0.0676878	0.377056	0.396686	4.45E-12	0.912871	337159	314657	ukb-a-159	finngen_R10_C3_TONSIL_BASETONGUE	3.45E-06	47.91866221
rs34872471	10	112994312	C	T	0.00893968	-0.22839	0.000417152	0.0840748	0.291319	0.20171	8.17E-102	0.00659736	337159	314657	ukb-a-159	finngen_R10_C3_TONSIL_BASETONGUE	3.30E-05	459.2564732
rs459193	5	56510924	G	A	0.00251378	-0.0139216	0.000434881	0.0706799	0.746842	0.682967	7.46E-09	0.843854	337159	314657	ukb-a-159	finngen_R10_C3_TONSIL_BASETONGUE	2.39E-06	33.41286114
rs4932264	15	89879754	C	T	-0.00238965	-0.120545	0.000427292	0.0774103	0.729651	0.759043	2.24E-08	0.119418	337159	314657	ukb-a-159	finngen_R10_C3_TONSIL_BASETONGUE	2.25E-06	31.27656643
rs7018475	9	22137686	G	T	0.0028523	-0.166009	0.000434439	0.0737848	0.255606	0.279612	5.19E-11	0.0244551	337159	314657	ukb-a-159	finngen_R10_C3_TONSIL_BASETONGUE	3.10E-06	43.10551053
rs76895963	12	4275678	G	T	-0.0121557	-0.112411	0.00146912	0.196408	0.0192794	0.0299851	1.30E-16	0.567095	337159	314657	ukb-a-159	finngen_R10_C3_TONSIL_BASETONGUE	5.59E-06	68.46134141
rs7766070	6	20686342	A	C	0.00329241	-0.063526	0.000429522	0.0701873	0.263982	0.334474	1.79E-14	0.365416	337159	314657	ukb-a-159	finngen_R10_C3_TONSIL_BASETONGUE	4.21E-06	58.75664611
rs810517	10	79182863	T	C	-0.00260493	0.0531648	0.000380004	0.065933	0.461588	0.482297	7.14E-12	0.420043	337159	314657	ukb-a-159	finngen_R10_C3_TONSIL_BASETONGUE	3.37E-06	46.99111808
rs849142	7	28146272	C	T	-0.0025561	0.0965138	0.00037881	0.0661951	0.505679	0.482625	1.50E-11	0.144835	337159	314657	ukb-a-159	finngen_R10_C3_TONSIL_BASETONGUE	3.27E-06	45.53158935
rs9808924	3	185796401	A	G	0.00378954	-0.108305	0.000408109	0.071544	0.31388	0.307899	1.62E-20	0.13007	337159	314657	ukb-a-159	finngen_R10_C3_TONSIL_BASETONGUE	6.19E-06	86.22250704
rs9957264	18	59214401	A	C	-0.00293017	0.0528887	0.00051203	0.0767512	0.164812	0.248788	1.05E-08	0.490765	337159	314657	ukb-a-159	finngen_R10_C3_TONSIL_BASETONGUE	2.36E-06	32.74875701
rs10001190	4	6282906	G	A	0.00282049	-0.232504	0.000392761	0.116688	0.629639	0.635735	6.93E-13	0.0463127	337159	182994	ukb-a-159	finngen_R10_CD2_INSITU_VULVA_EXALLC	3.71E-06	51.56943988
rs10965246	9	22132699	C	T	-0.00459735	0.124364	0.000496719	0.155354	0.177477	0.150384	2.15E-20	0.42341	337159	182994	ukb-a-159	finngen_R10_CD2_INSITU_VULVA_EXALLC	6.17E-06	85.66306147
rs11257655	10	12265895	T	C	0.00266289	0.128372	0.000466564	0.12746	0.208883	0.265362	1.15E-08	0.313861	337159	182994	ukb-a-159	finngen_R10_CD2_INSITU_VULVA_EXALLC	2.34E-06	32.57496833
rs115576427	5	102487100	G	A	0.00552876	0.158454	0.000876033	0.261333	0.0498044	0.047222	2.77E-10	0.544296	337159	182994	ukb-a-159	finngen_R10_CD2_INSITU_VULVA_EXALLC	2.89E-06	39.83038857
rs11602873	11	72749717	T	A	-0.00302091	0.118316	0.000519492	0.131878	0.158033	0.239276	6.06E-09	0.369633	337159	182994	ukb-a-159	finngen_R10_CD2_INSITU_VULVA_EXALLC	2.43E-06	33.81565825
rs11658063	17	37743881	G	C	-0.00288283	0.135151	0.000390636	0.122236	0.602314	0.70464	1.59E-13	0.268873	337159	182994	ukb-a-159	finngen_R10_CD2_INSITU_VULVA_EXALLC	3.98E-06	54.46199391
rs12889801	14	38287357	T	C	-0.00211502	0.0388332	0.000379471	0.11244	0.482791	0.486273	2.50E-08	0.729817	337159	182994	ukb-a-159	finngen_R10_CD2_INSITU_VULVA_EXALLC	2.23E-06	31.06502972
rs13266634	8	117172544	T	C	-0.00260801	0.123242	0.000409751	0.115309	0.310597	0.375026	1.96E-10	0.285162	337159	182994	ukb-a-159	finngen_R10_CD2_INSITU_VULVA_EXALLC	2.91E-06	40.51151272
rs1421085	16	53767042	C	T	0.00334819	-0.133909	0.000386554	0.113011	0.40212	0.418296	4.67E-18	0.236047	337159	182994	ukb-a-159	finngen_R10_CD2_INSITU_VULVA_EXALLC	5.39E-06	75.0239363
rs1496653	3	23413299	G	A	-0.00301278	0.273944	0.000469698	0.110874	0.204219	0.312056	1.42E-10	0.0134825	337159	182994	ukb-a-159	finngen_R10_CD2_INSITU_VULVA_EXALLC	2.95E-06	41.14313848
rs1800961	20	44413724	T	C	0.0060217	-0.00896542	0.00108488	0.264226	0.0315037	0.0451558	2.85E-08	0.972932	337159	182994	ukb-a-159	finngen_R10_CD2_INSITU_VULVA_EXALLC	2.21E-06	30.80880295
rs2237895	11	2835964	C	A	0.00257316	-0.0211899	0.000383687	0.112823	0.415947	0.5119	2.00E-11	0.851022	337159	182994	ukb-a-159	finngen_R10_CD2_INSITU_VULVA_EXALLC	3.22E-06	44.97585351
rs2972143	2	226251649	G	A	0.0023252	0.0173615	0.0003965	0.116036	0.646732	0.638687	4.51E-09	0.881063	337159	182994	ukb-a-159	finngen_R10_CD2_INSITU_VULVA_EXALLC	2.47E-06	34.39016387
rs34744311	10	92707530	T	C	-0.00271156	0.0818464	0.000391712	0.114661	0.377056	0.396384	4.45E-12	0.475345	337159	182994	ukb-a-159	finngen_R10_CD2_INSITU_VULVA_EXALLC	3.45E-06	47.91866221
rs34872471	10	112994312	C	T	0.00893968	0.0130144	0.000417152	0.140628	0.291319	0.201633	8.17E-102	0.926265	337159	182994	ukb-a-159	finngen_R10_CD2_INSITU_VULVA_EXALLC	3.30E-05	459.2564732
rs459193	5	56510924	G	A	0.00251378	-0.153698	0.000434881	0.120185	0.746842	0.682784	7.46E-09	0.20095	337159	182994	ukb-a-159	finngen_R10_CD2_INSITU_VULVA_EXALLC	2.39E-06	33.41286114
rs4932264	15	89879754	C	T	-0.00238965	-0.0667064	0.000427292	0.131209	0.729651	0.759058	2.24E-08	0.611173	337159	182994	ukb-a-159	finngen_R10_CD2_INSITU_VULVA_EXALLC	2.25E-06	31.27656643
rs7018475	9	22137686	G	T	0.0028523	-0.0900273	0.000434439	0.124781	0.255606	0.279595	5.19E-11	0.470614	337159	182994	ukb-a-159	finngen_R10_CD2_INSITU_VULVA_EXALLC	3.10E-06	43.10551053
rs76895963	12	4275678	G	T	-0.0121557	0.129106	0.00146912	0.348798	0.0192794	0.0299719	1.30E-16	0.711274	337159	182994	ukb-a-159	finngen_R10_CD2_INSITU_VULVA_EXALLC	5.59E-06	68.46134141
rs7766070	6	20686342	A	C	0.00329241	-0.134935	0.000429522	0.117882	0.263982	0.334032	1.79E-14	0.252352	337159	182994	ukb-a-159	finngen_R10_CD2_INSITU_VULVA_EXALLC	4.21E-06	58.75664611
rs810517	10	79182863	T	C	-0.00260493	0.0119212	0.000380004	0.111563	0.461588	0.483249	7.14E-12	0.914903	337159	182994	ukb-a-159	finngen_R10_CD2_INSITU_VULVA_EXALLC	3.37E-06	46.99111808
rs849142	7	28146272	C	T	-0.0025561	-0.0140686	0.00037881	0.112124	0.505679	0.481843	1.50E-11	0.900149	337159	182994	ukb-a-159	finngen_R10_CD2_INSITU_VULVA_EXALLC	3.27E-06	45.53158935
rs9808924	3	185796401	A	G	0.00378954	-0.116202	0.000408109	0.120602	0.31388	0.309463	1.62E-20	0.335287	337159	182994	ukb-a-159	finngen_R10_CD2_INSITU_VULVA_EXALLC	6.19E-06	86.22250704
rs9957264	18	59214401	A	C	-0.00293017	-0.153531	0.00051203	0.130857	0.164812	0.249232	1.05E-08	0.240684	337159	182994	ukb-a-159	finngen_R10_CD2_INSITU_VULVA_EXALLC	2.36E-06	32.74875701
